# Supplementary material for: 1-(1-Benzofuran-2-yl)-2-(phenyl­sulfon­yl)ethanone
Source: Acta Crystallogr Sect E Struct Rep Online. 2011 Sep 17;67(Pt 10):o2675. doi: 10.1107/S1600536811037366 (PMC3201267; doi:10.1107/S1600536811037366)
Supplement: Supplementary file 2 [file e-67-o2675-Isup2.hkl]

# 
# h,k,l, Fc-squared, Fo-squared, sigma(Fo-squared) and status flag 
# 
data_I
_shelx_title '  P21/n' 
_shelx_refln_list_code          4 
_shelx_F_calc_maximum      129.31 
_exptl_crystal_F_000       624.00 
_reflns_d_resolution_high  0.8014 
 
loop_ 
 _symmetry_equiv_pos_as_xyz 
 'x, y, z' 
 '-x+1/2, y+1/2, -z+1/2' 
 '-x, -y, -z' 
 'x-1/2, -y-1/2, z-1/2' 
 
_cell_length_a    10.7560 
_cell_length_b     4.7855 
_cell_length_c    26.1838 
_cell_angle_alpha  90.000 
_cell_angle_beta   91.024 
_cell_angle_gamma  90.000 
 
_shelx_F_squared_multiplier     1.000 
 
loop_ 
 _refln_index_h 
 _refln_index_k 
 _refln_index_l 
 _refln_F_squared_calc 
 _refln_F_squared_meas 
 _refln_F_squared_sigma 
 _refln_observed_status 
   2   0   0    10143.34     8734.49     25.34 o 
   4   0   0     3250.18     3396.07     24.11 o 
   6   0   0      304.98      305.11      9.49 o 
   8   0   0       93.09      114.32      5.11 o 
  10   0   0      430.00      447.10     15.30 o 
  12   0   0      244.55      226.95      9.09 o 
   1   1   0      521.54      508.67      3.61 o 
   2   1   0      162.82      154.25      3.76 o 
   3   1   0        2.17        7.10      5.06 o 
   4   1   0     2168.16     2193.98     14.29 o 
   5   1   0      285.25      292.14      6.82 o 
   6   1   0       81.75       82.69      3.64 o 
   7   1   0        0.56        0.73      0.99 o 
   8   1   0        3.31        5.50      1.26 o 
   9   1   0      289.51      282.88      6.78 o 
  10   1   0        2.73        0.69      1.63 o 
  11   1   0      787.44      788.00     19.89 o 
  12   1   0        6.34        7.49      2.13 o 
  13   1   0        0.92       -1.24      1.24 o 
   0   2   0      109.71      131.14      7.01 o 
   1   2   0       88.10      104.08      2.91 o 
   2   2   0      766.83      781.64     14.96 o 
   3   2   0       45.90       31.98      1.97 o 
   4   2   0     3617.73     3847.09     27.58 o 
   5   2   0     1222.83     1211.59     17.06 o 
   6   2   0      138.64      143.74      6.55 o 
   7   2   0      939.10      943.48     12.29 o 
   8   2   0      325.66      335.59      7.72 o 
   9   2   0     1421.59     1387.91     19.50 o 
  10   2   0       60.53       54.80      5.67 o 
  11   2   0      332.43      344.70     12.03 o 
  12   2   0       36.40       35.91      3.36 o 
   1   3   0      132.14      173.31      7.60 o 
   2   3   0      503.74      497.33     13.75 o 
   3   3   0      479.45      424.93     13.85 o 
   4   3   0      259.35      303.06     13.88 o 
   5   3   0      364.48      362.05      9.84 o 
   6   3   0      231.58      203.04      5.98 o 
   7   3   0      114.42      115.23      7.13 o 
   8   3   0        1.10        3.80      1.80 o 
   9   3   0       37.35       39.69      2.84 o 
  10   3   0       82.75       77.72      4.94 o 
   0   4   0      664.60      689.94     11.44 o 
   1   4   0       20.60       18.52      1.69 o 
   2   4   0      404.78      389.42      8.83 o 
   3   4   0      370.89      367.26     17.34 o 
   4   4   0      191.69      188.58      8.19 o 
   5   4   0        1.23       11.28      3.79 o 
   6   4   0      278.39      294.78     11.66 o 
   7   4   0       22.88       25.13      2.39 o 
   8   4   0       58.25       63.78      4.07 o 
   9   4   0        7.20        3.25      1.46 o 
   1   5   0      320.58      314.67     12.75 o 
   2   5   0        0.88        2.42      1.42 o 
   3   5   0        0.04        1.76      1.59 o 
   4   5   0      289.54      278.81      8.57 o 
   5   5   0       75.73       79.42      4.41 o 
   6   5   0      262.61      264.83      7.08 o 
   7   5   0       25.29       23.53      1.85 o 
 -13   0   1      121.48      109.90      4.65 o 
 -11   0   1       15.41       12.29      2.87 o 
  -9   0   1      151.73      134.07     10.32 o 
  -7   0   1     1961.30     2008.68     27.10 o 
  -5   0   1       21.40       22.82      2.40 o 
  -3   0   1     2626.02     2258.99     16.31 o 
   1   0   1     1774.65     1629.90      8.20 o 
   3   0   1      827.58      754.66      9.55 o 
   5   0   1      696.25      707.02     12.83 o 
   7   0   1       31.75       36.46      3.94 o 
   9   0   1      543.98      565.96     15.60 o 
  11   0   1        2.70        3.44      2.02 o 
  13   0   1      214.02      195.36      6.12 o 
 -13   1   1       38.96       38.68      2.99 o 
 -12   1   1        4.28        4.49      1.81 o 
 -11   1   1       10.24        4.70      2.62 o 
 -10   1   1      778.85      802.33     14.00 o 
  -9   1   1      425.22      418.23      8.16 o 
  -8   1   1     2401.60     2442.41     18.82 o 
  -7   1   1      196.06      196.96      8.37 o 
  -6   1   1      547.03      688.72     11.47 o 
  -5   1   1      903.11      927.51     10.56 o 
  -4   1   1     2351.30     2557.50     15.20 o 
  -3   1   1     3206.07     3021.23     16.40 o 
  -2   1   1     7020.15     6523.16     22.84 o 
  -1   1   1     5317.43     4858.65     36.27 o 
   0   1   1      970.74      901.86      6.35 o 
   1   1   1     6443.38     5674.59     51.88 o 
   2   1   1       97.53       86.35      2.16 o 
   3   1   1     1579.61     1508.88     38.22 o 
   4   1   1      649.76      790.97      8.73 o 
   5   1   1       56.36       82.42     15.58 o 
   6   1   1       36.93       48.31      2.86 o 
   7   1   1      278.79      288.14     13.19 o 
   8   1   1     1791.51     1820.24     14.29 o 
   9   1   1      230.32      244.09      7.85 o 
  10   1   1     2545.26     2591.09     25.30 o 
  11   1   1       94.99       99.24      7.32 o 
  12   1   1        0.21        1.32      1.48 o 
  13   1   1      122.30      121.75      5.10 o 
 -12   2   1      327.29      313.76      9.29 o 
 -11   2   1        1.48        1.18      1.66 o 
 -10   2   1     1248.07     1244.19     25.31 o 
  -9   2   1      224.22      202.20      8.47 o 
  -8   2   1     1664.77     1624.18     16.98 o 
  -7   2   1        0.37        2.29      1.13 o 
  -6   2   1      158.96      163.39      9.93 o 
  -5   2   1      640.30      668.89     10.20 o 
  -4   2   1      654.75      677.92      9.10 o 
  -3   2   1      900.59      927.68      9.52 o 
  -2   2   1        2.72       16.17      8.18 o 
  -1   2   1        1.25        2.15      1.38 o 
   0   2   1     1276.45     1119.67      8.39 o 
   1   2   1      405.24      391.39      3.71 o 
   2   2   1      979.15      875.35     14.08 o 
   3   2   1       85.52       85.86      4.01 o 
   4   2   1        4.31       11.53      1.79 o 
   5   2   1      196.48      203.13      7.26 o 
   6   2   1       31.44       34.71      3.32 o 
   7   2   1        0.59        3.70      0.90 o 
   8   2   1       11.86       17.91      1.97 o 
   9   2   1       86.60       70.25      4.30 o 
  10   2   1      485.87      502.07     16.31 o 
  11   2   1        1.15        1.44      1.80 o 
  12   2   1      596.64      571.30     18.57 o 
 -10   3   1       17.46       15.43      2.48 o 
  -9   3   1        0.41        0.31      1.26 o 
  -8   3   1      230.59      235.55     10.03 o 
  -7   3   1      264.54      285.89     11.24 o 
  -6   3   1     1048.56     1003.94     17.19 o 
  -5   3   1       46.78       47.26      3.74 o 
  -4   3   1     2194.59     2209.98     41.59 o 
  -3   3   1       73.78       85.34      5.65 o 
  -2   3   1      325.10      305.06     10.65 o 
  -1   3   1       97.93       88.27      5.33 o 
   0   3   1      209.23      245.92      8.45 o 
   1   3   1     1068.24     1059.38     18.82 o 
   2   3   1       16.56       24.53      3.33 o 
   3   3   1      759.06      729.40     18.12 o 
   4   3   1      502.91      510.84      9.79 o 
   5   3   1      101.77      107.93      3.71 o 
   6   3   1     1709.43     1693.41     20.15 o 
   7   3   1      226.16      219.88      9.50 o 
   8   3   1      629.85      645.37     15.95 o 
   9   3   1       73.76       77.18      5.45 o 
  10   3   1       94.65       85.54      3.81 o 
  -9   4   1      140.72      145.55      6.94 o 
  -8   4   1       36.03       31.98      2.43 o 
  -7   4   1      303.38      315.23     15.75 o 
  -6   4   1      144.54      145.15      7.50 o 
  -5   4   1     1046.17     1130.93     25.52 o 
  -4   4   1      144.71      152.93      7.48 o 
  -3   4   1      669.01      662.05     15.05 o 
  -2   4   1       23.35       31.99      2.78 o 
  -1   4   1       10.93       12.46      1.66 o 
   0   4   1      353.83      331.21      5.63 o 
   1   4   1      159.13      167.95      4.01 o 
   2   4   1      861.46      911.64     15.00 o 
   3   4   1      376.77      379.93     11.32 o 
   4   4   1      112.85      119.90      8.16 o 
   5   4   1     1449.53     1450.03     32.11 o 
   6   4   1       65.29       68.97      7.09 o 
   7   4   1      143.58      150.13      9.50 o 
   8   4   1       54.77       45.07      4.70 o 
   9   4   1       98.53      100.46      5.44 o 
  -7   5   1        2.82        3.58      0.91 o 
  -6   5   1       48.35       45.58      3.07 o 
  -5   5   1      118.87      117.89      5.30 o 
  -4   5   1       48.76       43.53      3.51 o 
  -3   5   1      770.15      750.05     14.71 o 
  -2   5   1       70.87       66.03      4.32 o 
  -1   5   1      595.17      629.17     17.48 o 
   0   5   1       20.14       17.19      2.34 o 
   1   5   1      194.61      209.62     10.63 o 
   2   5   1       26.01       25.77      4.23 o 
   3   5   1      299.73      305.40      9.23 o 
   4   5   1        5.93        7.53      1.88 o 
   5   5   1      949.01      936.34     21.03 o 
   6   5   1        6.14        8.59      1.61 o 
   7   5   1      299.15      284.65      8.72 o 
 -12   0   2      194.00      202.63      8.58 o 
 -10   0   2      131.53      118.00      7.97 o 
  -8   0   2        6.56        3.52      1.36 o 
  -6   0   2      132.64      143.75      6.53 o 
  -4   0   2       11.32        7.38      1.31 o 
   0   0   2     2871.98     2632.35      9.09 o 
   4   0   2     1168.73     1233.78     14.81 o 
   6   0   2     1570.47     1793.83     23.32 o 
   8   0   2      415.94      374.89      9.20 o 
  10   0   2      205.57      220.51     10.94 o 
  12   0   2      520.70      539.42     13.93 o 
 -13   1   2      205.10      206.50      6.59 o 
 -12   1   2       29.29       33.45      3.70 o 
 -11   1   2      459.43      422.32     14.50 o 
 -10   1   2       73.03       66.51      4.19 o 
  -9   1   2      654.32      632.83      8.56 o 
  -8   1   2      506.56      547.89     11.06 o 
  -7   1   2        8.35       19.61      2.77 o 
  -6   1   2      827.17      832.37     15.23 o 
  -5   1   2       23.19       19.61      1.61 o 
  -4   1   2      392.52      364.96      7.53 o 
  -3   1   2      117.53      153.10      4.08 o 
  -1   1   2        2.69        1.91      0.33 o 
   0   1   2     6586.58     5650.21     35.14 o 
   1   1   2     2535.07     2411.61     20.50 o 
   2   1   2       31.22       28.91      1.80 o 
   3   1   2     1449.14     1288.98      9.84 o 
   4   1   2      413.80      396.61      6.29 o 
   5   1   2      279.98      302.79      6.26 o 
   6   1   2     2033.47     2175.80     18.72 o 
   7   1   2       38.28       47.47      3.17 o 
   8   1   2     1952.11     2111.81     15.47 o 
   9   1   2      119.32      114.37      5.50 o 
  10   1   2     1294.87     1349.87     18.37 o 
  11   1   2       36.94       31.32      4.48 o 
  12   1   2      110.13      116.83      6.68 o 
  13   1   2       76.24       72.33      3.93 o 
 -12   2   2        0.32        1.32      1.25 o 
 -11   2   2      329.00      301.42     11.22 o 
 -10   2   2      301.89      325.29     12.99 o 
  -9   2   2      635.83      609.91     12.43 o 
  -8   2   2      321.64      336.93      7.80 o 
  -7   2   2     2574.67     2595.65     29.86 o 
  -6   2   2      202.62      203.61     10.89 o 
  -5   2   2      688.46      679.04     18.15 o 
  -4   2   2      274.42      277.05     11.60 o 
  -3   2   2       14.50       35.26      1.80 o 
  -2   2   2      597.14      655.93     22.25 o 
  -1   2   2       51.41       74.05      2.63 o 
   0   2   2     4511.19     4326.33     15.58 o 
   1   2   2       53.17       48.99      1.36 o 
   2   2   2      227.39      266.48      5.81 o 
   3   2   2      300.05      273.37      7.47 o 
   4   2   2     2203.28     2426.41     23.90 o 
   5   2   2      979.68      988.44     16.49 o 
   6   2   2      404.31      471.48     12.37 o 
   7   2   2      782.34      777.13     10.23 o 
   8   2   2      452.12      493.45     10.70 o 
   9   2   2      138.87      144.25      9.16 o 
  10   2   2      232.88      252.28     11.57 o 
  11   2   2       50.97       58.53      5.20 o 
  12   2   2        8.99       10.75      1.14 o 
 -10   3   2      179.37      162.59      7.03 o 
  -9   3   2       40.05       40.85      2.89 o 
  -8   3   2      103.19       94.21      6.49 o 
  -7   3   2        5.68        4.53      1.48 o 
  -6   3   2       26.25       23.03      2.35 o 
  -5   3   2       12.73       12.97      2.17 o 
  -4   3   2      149.00      128.50      8.66 o 
  -3   3   2      534.57      570.79     14.73 o 
  -2   3   2      499.22      508.79      9.30 o 
  -1   3   2       47.42       47.73      3.91 o 
   0   3   2       74.62       87.00      5.18 o 
   1   3   2        2.80        2.64      1.52 o 
   2   3   2       55.07       58.28      4.97 o 
   3   3   2      633.43      578.21     16.19 o 
   4   3   2      523.73      489.45     14.02 o 
   5   3   2      342.78      331.93      6.31 o 
   6   3   2      254.27      281.01      6.31 o 
   7   3   2       16.41       18.15      2.53 o 
   8   3   2       21.00       18.84      2.59 o 
   9   3   2        1.05       -1.63      1.63 o 
  10   3   2       67.01       53.50      4.09 o 
  -9   4   2        5.48        6.09      1.94 o 
  -8   4   2      157.62      160.80      5.35 o 
  -7   4   2       15.92       18.58      2.78 o 
  -6   4   2       89.43       88.64      6.06 o 
  -5   4   2     1092.00     1198.30     51.28 o 
  -4   4   2     1096.81     1183.62     28.29 o 
  -3   4   2      802.19      792.36     16.53 o 
  -2   4   2      944.76      937.11     13.93 o 
  -1   4   2       37.01       49.59      2.87 o 
   0   4   2      314.39      318.82      5.52 o 
   1   4   2      605.66      660.59      7.80 o 
   2   4   2      496.95      492.96     15.49 o 
   3   4   2       33.98       41.27      6.03 o 
   4   4   2      802.15      791.99     23.51 o 
   5   4   2      116.25      127.55      9.60 o 
   6   4   2       24.38       28.53      4.78 o 
   7   4   2      124.11      136.93      8.89 o 
   8   4   2        3.44        2.77      1.94 o 
   9   4   2      120.03      107.89      5.38 o 
  -7   5   2       22.73       17.88      1.64 o 
  -6   5   2       76.63       78.26      3.87 o 
  -5   5   2        0.80        1.16      1.16 o 
  -4   5   2       20.00       23.93      2.69 o 
  -3   5   2       39.04       37.22      3.31 o 
  -2   5   2      669.47      659.47     12.81 o 
  -1   5   2      160.71      163.40      8.75 o 
   0   5   2      138.06      142.06      5.82 o 
   1   5   2        8.24        7.87      2.84 o 
   2   5   2      916.60      942.97     23.07 o 
   3   5   2      491.31      496.35     11.73 o 
   4   5   2      118.11      115.68      5.61 o 
   5   5   2      216.01      217.81      7.11 o 
   6   5   2       20.07       20.02      2.09 o 
   7   5   2       37.31       30.03      2.94 o 
 -13   0   3      201.84      180.00      5.79 o 
 -11   0   3      873.02      840.45     19.80 o 
  -9   0   3     1783.05     1807.28     22.01 o 
  -7   0   3      669.09      620.25     14.92 o 
  -5   0   3     1089.18     1014.55     15.01 o 
  -3   0   3     1825.12     1568.72     13.76 o 
  -1   0   3      706.10      680.25      6.52 o 
   1   0   3     2712.87     2673.98      8.91 o 
   3   0   3     1923.24     1856.35     15.92 o 
   5   0   3     1507.69     1455.36     18.92 o 
   7   0   3     5064.80     5359.83     45.42 o 
   9   0   3     1408.97     1484.00     33.65 o 
  11   0   3     1068.06     1092.75     22.90 o 
  13   0   3        9.21       11.46      1.60 o 
 -13   1   3      124.16      121.94      5.04 o 
 -12   1   3       14.32       12.14      2.43 o 
 -11   1   3        9.12        5.98      2.42 o 
 -10   1   3       76.14       67.13      4.22 o 
  -9   1   3      225.74      222.68      5.97 o 
  -8   1   3      589.68      572.70     11.20 o 
  -7   1   3       41.36       45.21      4.02 o 
  -6   1   3      215.01      202.89      7.42 o 
  -5   1   3      202.27      200.61      6.46 o 
  -4   1   3      268.06      303.83      6.77 o 
  -3   1   3      144.89      143.59      3.86 o 
  -2   1   3     1036.52     1078.55      5.50 o 
  -1   1   3      365.02      305.89      4.11 o 
   0   1   3    16720.40    13296.94    254.80 o 
   1   1   3     1935.77     1727.52      9.66 o 
   2   1   3      245.97      265.43      3.81 o 
   3   1   3     2930.40     2830.81     15.47 o 
   4   1   3     1511.58     1559.67     12.72 o 
   5   1   3       52.07       50.75      2.67 o 
   6   1   3        1.12        5.10      1.23 o 
   7   1   3        5.71        6.88      2.09 o 
   8   1   3      631.75      641.09     10.17 o 
   9   1   3       47.41       46.71      4.26 o 
  10   1   3      649.25      670.19     12.99 o 
  11   1   3       18.00       11.13      3.02 o 
  12   1   3        0.71        1.50      1.47 o 
  13   1   3      127.89      111.76      3.38 o 
 -12   2   3      228.88      235.94      7.96 o 
 -11   2   3      138.22      144.09      7.81 o 
 -10   2   3      864.96      856.12     20.74 o 
  -9   2   3      280.86      291.99     14.73 o 
  -8   2   3      419.13      405.98      9.96 o 
  -7   2   3       70.16       71.68      3.58 o 
  -6   2   3       78.47       66.00      6.33 o 
  -5   2   3      901.88      903.19     21.00 o 
  -4   2   3     1155.88     1171.54     21.77 o 
  -3   2   3      306.52      328.90     10.38 o 
  -2   2   3     2636.04     2714.84     26.46 o 
  -1   2   3      131.90      138.77      3.76 o 
   0   2   3      437.12      538.44      7.06 o 
   1   2   3      707.32      657.88      4.85 o 
   2   2   3     1071.32      979.56      9.89 o 
   3   2   3      240.48      247.73      7.50 o 
   4   2   3      989.89      998.01     16.04 o 
   5   2   3     1927.47     2209.27     25.61 o 
   6   2   3      314.22      304.90     10.22 o 
   7   2   3      351.70      395.78      7.35 o 
   8   2   3       46.96       47.15      3.44 o 
   9   2   3       12.36       14.66      3.53 o 
  10   2   3       31.25       27.40      4.36 o 
  11   2   3        7.63       11.70      2.62 o 
  12   2   3      163.25      163.59      3.86 o 
 -11   3   3        3.22        7.98      1.53 o 
 -10   3   3       42.84       32.63      3.35 o 
  -9   3   3       52.53       46.85      5.19 o 
  -8   3   3       70.87       76.35      5.94 o 
  -7   3   3       18.46       12.97      2.06 o 
  -6   3   3     3148.69     3082.57     30.29 o 
  -5   3   3       31.04       31.86      3.20 o 
  -4   3   3     1036.30     1043.53     20.28 o 
  -3   3   3      290.63      277.18     10.52 o 
  -2   3   3       63.84       65.87      4.75 o 
  -1   3   3      573.84      577.53     13.06 o 
   0   3   3      481.62      487.45     12.33 o 
   1   3   3     1363.88     1342.73     21.92 o 
   2   3   3      199.64      190.33      8.91 o 
   3   3   3      305.70      273.08     11.28 o 
   4   3   3      410.67      384.13      9.92 o 
   5   3   3       16.55       14.77      2.61 o 
   6   3   3      338.29      344.91      7.89 o 
   7   3   3      729.41      703.25     13.73 o 
   8   3   3       93.47      103.19     15.98 o 
   9   3   3       29.17       28.50      2.75 o 
  10   3   3      139.32      139.36      6.33 o 
  -9   4   3        3.94        4.50      1.79 o 
  -8   4   3       10.56       11.44      1.93 o 
  -7   4   3      164.64      159.32      7.62 o 
  -6   4   3       13.81       18.50      2.82 o 
  -5   4   3      903.60      888.82     24.40 o 
  -4   4   3     1356.63     1419.22     31.17 o 
  -3   4   3      681.26      679.80     15.38 o 
  -2   4   3       55.78       66.56      3.29 o 
  -1   4   3       13.68       16.96      1.69 o 
   0   4   3     1220.16     1270.50     15.08 o 
   1   4   3       24.66       29.30      2.17 o 
   2   4   3        4.54        5.31      2.84 o 
   3   4   3      329.35      315.14     14.70 o 
   4   4   3       76.94       69.74      7.19 o 
   5   4   3       95.68       81.90      7.68 o 
   6   4   3       63.11       67.04      6.73 o 
   7   4   3       99.61       83.79      6.82 o 
   8   4   3      152.15      146.79      7.77 o 
   9   4   3      109.68      104.29      4.94 o 
  -7   5   3       11.59       12.40      1.95 o 
  -6   5   3       46.49       47.48      2.98 o 
  -5   5   3        4.66        4.99      1.44 o 
  -4   5   3      123.19      132.84      5.68 o 
  -3   5   3      291.59      291.49      8.40 o 
  -2   5   3       97.52       95.62      4.85 o 
  -1   5   3      829.24      861.97     19.01 o 
   0   5   3        2.30        7.17      2.55 o 
   1   5   3      217.52      215.06     11.16 o 
   2   5   3       79.67       84.21      7.17 o 
   3   5   3      554.37      539.34     17.49 o 
   4   5   3      108.61      111.64      5.41 o 
   5   5   3      565.57      572.32     11.23 o 
   6   5   3        9.42       10.10      2.40 o 
   7   5   3        4.60        3.27      1.43 o 
 -12   0   4      509.02      492.91     13.12 o 
 -10   0   4     1144.81     1122.94     23.86 o 
  -8   0   4     1166.17     1161.27     23.16 o 
  -6   0   4      575.51      689.06     14.05 o 
  -4   0   4      312.56      330.17      7.49 o 
  -2   0   4     8647.85     8224.20     30.58 o 
   0   0   4     4384.38     3903.78     15.88 o 
   2   0   4     2126.03     1877.25      9.22 o 
   4   0   4     1189.09     1069.34     14.38 o 
   6   0   4     2413.74     2447.36     28.21 o 
   8   0   4     1158.43     1194.06     16.69 o 
  10   0   4      354.81      367.34     14.21 o 
  12   0   4       72.17       80.30      5.39 o 
 -13   1   4       34.67       34.21      2.76 o 
 -12   1   4      136.09      137.02      7.10 o 
 -11   1   4      150.21      125.32      7.98 o 
 -10   1   4      276.75      298.01      8.45 o 
  -9   1   4      268.08      246.13      6.26 o 
  -8   1   4       36.48       37.15      2.23 o 
  -7   1   4      606.78      642.49     11.63 o 
  -6   1   4      451.46      426.20     10.68 o 
  -5   1   4      479.14      529.89     10.38 o 
  -4   1   4      538.85      475.27      8.41 o 
  -3   1   4     2106.80     2116.43     12.21 o 
  -2   1   4    13333.06    12634.89    134.45 o 
  -1   1   4    13670.92    12275.49     41.24 o 
   0   1   4      579.06      530.45      7.12 o 
   1   1   4     1735.61     1539.99      7.62 o 
   2   1   4      418.94      428.75      4.96 o 
   3   1   4      283.97      364.58      5.52 o 
   4   1   4     1779.71     1852.67     14.16 o 
   5   1   4      247.09      260.17      6.04 o 
   6   1   4     1921.90     1981.86     23.23 o 
   7   1   4      113.92      130.47      5.23 o 
   8   1   4     1107.96     1197.85     13.98 o 
   9   1   4       48.87       55.70      3.96 o 
  10   1   4      450.07      493.78     12.29 o 
  11   1   4       46.31       33.97      4.59 o 
  12   1   4      159.39      172.77      7.96 o 
  13   1   4        6.97        6.13      1.47 o 
 -12   2   4       11.11       13.35      2.12 o 
 -11   2   4       81.48       83.58      5.97 o 
 -10   2   4       27.79       28.61      2.85 o 
  -9   2   4      865.06      870.27     15.70 o 
  -8   2   4       14.78       11.35      1.99 o 
  -7   2   4      294.43      289.49      7.06 o 
  -6   2   4       98.54       86.09      7.25 o 
  -5   2   4     1549.07     1585.07     28.07 o 
  -4   2   4     1588.42     1677.95     26.29 o 
  -3   2   4     1171.01     1197.30     20.04 o 
  -2   2   4      114.41      121.14      5.82 o 
  -1   2   4      645.48      614.23     11.52 o 
   0   2   4       45.20       51.97      2.34 o 
   1   2   4      328.43      318.22      4.36 o 
   2   2   4       53.23       55.55      2.51 o 
   3   2   4       93.79      102.00      3.86 o 
   4   2   4     3270.13     3536.59     31.45 o 
   5   2   4      248.09      220.42      8.46 o 
   6   2   4      815.22      871.43     17.86 o 
   7   2   4       45.78       40.71      2.48 o 
   8   2   4      181.94      171.29      6.36 o 
   9   2   4        3.07       -0.82      2.64 o 
  10   2   4        1.40       -1.61      3.16 o 
  11   2   4      642.31      665.83     16.44 o 
  12   2   4       46.47       41.61      2.01 o 
 -10   3   4      114.20      119.69      5.98 o 
  -9   3   4      240.22      243.30      9.86 o 
  -8   3   4      104.46      106.32      7.07 o 
  -7   3   4      247.12      255.81      8.35 o 
  -6   3   4     2047.32     2008.20     24.53 o 
  -5   3   4        7.60       16.75      5.20 o 
  -4   3   4      799.72      799.77     14.30 o 
  -3   3   4      172.40      192.95      9.04 o 
  -2   3   4       19.65       36.98      3.74 o 
  -1   3   4      795.66      868.31     15.92 o 
   0   3   4      326.20      344.98     10.66 o 
   1   3   4      850.64      750.49     16.86 o 
   2   3   4      231.81      207.60      9.48 o 
   3   3   4     1550.04     1553.47     27.10 o 
   4   3   4      292.89      280.79      9.35 o 
   5   3   4      941.80      929.51     31.64 o 
   6   3   4     2116.83     2055.81     43.79 o 
   7   3   4       84.25       84.00      4.80 o 
   8   3   4      121.33      107.53     10.57 o 
   9   3   4      203.22      183.63     12.12 o 
  10   3   4        0.24        1.03      1.05 o 
  -9   4   4      131.86      128.82      6.75 o 
  -8   4   4       16.28       14.83      2.31 o 
  -7   4   4      395.92      403.89     12.24 o 
  -6   4   4        1.00        0.43      1.60 o 
  -5   4   4      247.16      269.36     13.60 o 
  -4   4   4      200.30      232.78     12.86 o 
  -3   4   4      384.20      404.68     16.75 o 
  -2   4   4        3.06        1.97      1.05 o 
  -1   4   4      107.04      106.89      3.67 o 
   0   4   4      104.96      102.68      3.56 o 
   1   4   4       95.68       94.41      3.91 o 
   2   4   4     1049.95     1053.71     15.39 o 
   3   4   4      380.77      381.74     15.95 o 
   4   4   4      253.57      254.40     13.06 o 
   5   4   4       50.28       42.65      5.68 o 
   6   4   4       36.31       28.89      4.52 o 
   7   4   4      193.55      184.81      9.68 o 
   8   4   4        0.84        2.63      1.52 o 
  -7   5   4       24.54       22.59      2.44 o 
  -6   5   4      103.49      105.42      4.22 o 
  -5   5   4       10.42       13.92      1.93 o 
  -4   5   4      598.41      577.57     13.13 o 
  -3   5   4        7.27        6.20      2.10 o 
  -2   5   4     1284.01     1307.08     14.21 o 
  -1   5   4        2.17        0.18      1.68 o 
   0   5   4        0.56       -0.68      2.54 o 
   1   5   4        0.04        0.82      2.14 o 
   2   5   4      206.11      210.21     11.07 o 
   3   5   4       20.80       21.77      3.96 o 
   4   5   4      801.00      796.08     20.35 o 
   5   5   4       61.27       61.35      5.53 o 
   6   5   4      337.44      345.67     11.09 o 
   7   5   4       24.36       19.61      2.26 o 
 -11   0   5       10.35       11.04      2.58 o 
  -9   0   5       73.92       79.78      6.55 o 
  -7   0   5      290.00      331.16     12.47 o 
  -5   0   5      240.32      293.64      8.19 o 
  -3   0   5      287.29      252.24      6.60 o 
  -1   0   5     1728.02     1783.84     12.39 o 
   1   0   5       57.06       69.30      1.80 o 
   3   0   5     3937.44     3702.66     24.41 o 
   5   0   5       96.72       94.20      5.04 o 
   7   0   5     3529.20     3381.56     37.19 o 
   9   0   5     4078.87     4235.46     47.47 o 
  11   0   5      169.86      174.09      9.19 o 
 -13   1   5      409.65      375.12      8.42 o 
 -12   1   5        8.12        6.11      1.90 o 
 -11   1   5     1454.39     1381.47     25.41 o 
 -10   1   5      402.92      364.23      9.30 o 
  -9   1   5      274.57      256.42      6.42 o 
  -8   1   5      210.54      205.36      5.96 o 
  -7   1   5      495.93      486.25     10.05 o 
  -6   1   5       43.37       42.74      2.80 o 
  -5   1   5        1.86        4.88      0.84 o 
  -4   1   5       55.62       56.09      1.87 o 
  -3   1   5     1119.77     1076.20      8.10 o 
  -2   1   5     9040.48     8391.94    172.16 o 
  -1   1   5     8390.43     7673.27     34.10 o 
   0   1   5     2255.72     2049.57     16.26 o 
   1   1   5     3298.96     2964.04     10.78 o 
   2   1   5        4.40        6.76      0.66 o 
   3   1   5     2752.82     2750.96     20.38 o 
   4   1   5        0.69        2.14      0.95 o 
   5   1   5     3852.58     4131.38     35.47 o 
   6   1   5      753.16      771.90     11.65 o 
   7   1   5      302.68      337.61      8.43 o 
   8   1   5       16.10       16.06      1.34 o 
   9   1   5       65.62       66.29      4.30 o 
  10   1   5        1.57        1.12      1.54 o 
  11   1   5      433.80      437.35     14.73 o 
  12   1   5       55.03       49.82      4.36 o 
  13   1   5      118.39      134.68      3.47 o 
 -12   2   5      172.95      183.96      6.82 o 
 -11   2   5      129.26      136.10      7.48 o 
 -10   2   5       43.64       35.71      3.09 o 
  -9   2   5        2.91        6.96      1.74 o 
  -8   2   5     1106.04     1147.76     16.86 o 
  -7   2   5      383.04      400.68      8.34 o 
  -6   2   5      130.68      136.90      8.98 o 
  -5   2   5        0.74        2.28      2.26 o 
  -4   2   5     2733.15     2880.21     34.47 o 
  -3   2   5      242.95      287.13     10.06 o 
  -2   2   5       34.51       50.24      3.90 o 
  -1   2   5       12.92       10.07      1.81 o 
   0   2   5      140.81      143.79      3.99 o 
   1   2   5      108.20      120.14      3.67 o 
   2   2   5     1338.63     1283.57     26.16 o 
   3   2   5     1493.75     1671.65     16.62 o 
   4   2   5     1776.38     1729.49     17.15 o 
   5   2   5        0.16        5.92      2.42 o 
   6   2   5        4.59       11.03      1.82 o 
   7   2   5       83.22       68.22      2.81 o 
   8   2   5       65.57       69.38      6.37 o 
   9   2   5      146.16      126.14      8.63 o 
  10   2   5       26.95       25.04      4.11 o 
  11   2   5        3.51        4.47      1.74 o 
  12   2   5       69.58       78.76      3.00 o 
 -10   3   5       21.22       21.11      2.61 o 
  -9   3   5       21.66       18.98      2.13 o 
  -8   3   5      473.50      499.74     15.24 o 
  -7   3   5      362.30      349.98     15.41 o 
  -6   3   5     1106.79     1129.07     18.48 o 
  -5   3   5       37.77       35.95      3.38 o 
  -4   3   5     3907.67     4063.05     32.69 o 
  -3   3   5      238.65      244.83     10.25 o 
  -2   3   5      435.03      453.91     12.85 o 
  -1   3   5       58.41       61.46      4.42 o 
   0   3   5       56.62       76.77      5.29 o 
   1   3   5      108.58      112.20      6.71 o 
   2   3   5      216.72      257.51     10.60 o 
   3   3   5       26.50       18.96      2.05 o 
   4   3   5        0.74        2.42      2.11 o 
   5   3   5        0.62       11.22      5.70 o 
   6   3   5        7.53        8.61      4.14 o 
   7   3   5        9.66       19.33      5.33 o 
   8   3   5        7.63        6.88      2.56 o 
   9   3   5        1.04        1.45      1.17 o 
  10   3   5      111.68      111.43      4.48 o 
  -9   4   5      141.95      146.92      4.45 o 
  -8   4   5       16.71       17.26      2.50 o 
  -7   4   5      110.97      128.30      7.11 o 
  -6   4   5       43.62       48.02      3.72 o 
  -5   4   5      215.98      236.97     12.76 o 
  -4   4   5       50.15       56.36      6.56 o 
  -3   4   5      249.06      248.68     13.31 o 
  -2   4   5        5.87        7.17      1.38 o 
  -1   4   5        8.60        8.69      1.47 o 
   0   4   5      228.92      229.47      5.91 o 
   1   4   5       40.88       45.89      2.84 o 
   2   4   5      673.23      648.60     12.22 o 
   3   4   5       35.27       34.14      3.67 o 
   4   4   5        6.50       16.53      3.00 o 
   5   4   5     1486.76     1446.44     21.97 o 
   6   4   5      120.00      114.10      6.07 o 
   7   4   5      759.45      769.93     18.86 o 
   8   4   5      137.41      145.41      6.97 o 
  -7   5   5        1.33        2.41      1.21 o 
  -6   5   5      675.43      637.85      9.64 o 
  -5   5   5      106.34       95.63      6.32 o 
  -4   5   5      145.84      141.28      5.39 o 
  -3   5   5      190.85      200.33      6.75 o 
  -2   5   5      103.68       98.95      5.01 o 
  -1   5   5      293.67      298.33     12.67 o 
   0   5   5        0.57        1.68      1.42 o 
   1   5   5     1741.83     1789.27     31.60 o 
   2   5   5      136.73      137.23      8.91 o 
   3   5   5      161.72      158.79      9.51 o 
   4   5   5        9.23       10.23      2.97 o 
   5   5   5      152.67      151.98      8.22 o 
   6   5   5       80.92       75.17      5.11 o 
   7   5   5      426.75      430.08      9.41 o 
 -12   0   6     2131.31     2050.27     25.83 o 
 -10   0   6      721.23      678.53     18.67 o 
  -8   0   6       31.67       39.25      3.25 o 
  -6   0   6      275.48      330.23     11.05 o 
  -4   0   6     2505.75     2499.67     24.14 o 
  -2   0   6     7036.79     6636.92     29.95 o 
   0   0   6      284.46      266.95      5.12 o 
   2   0   6     1124.27      976.08      7.55 o 
   4   0   6     1650.38     1642.93     26.66 o 
   6   0   6      611.99      618.27     14.56 o 
   8   0   6      169.90      179.53      6.70 o 
  10   0   6       24.48       28.37      4.23 o 
  12   0   6      104.98      119.24      6.35 o 
 -13   1   6       12.26       14.36      1.74 o 
 -12   1   6       27.00       35.59      3.68 o 
 -11   1   6      365.49      356.48     12.87 o 
 -10   1   6       42.08       42.02      3.27 o 
  -9   1   6      188.44      181.62      5.43 o 
  -8   1   6      716.12      753.21     11.40 o 
  -7   1   6      358.55      405.42     12.09 o 
  -6   1   6      239.08      229.76     11.51 o 
  -5   1   6      616.25      687.87     16.78 o 
  -4   1   6      121.18      200.91      3.66 o 
  -3   1   6     1839.50     1947.45     10.99 o 
  -2   1   6      982.31      877.74     13.78 o 
  -1   1   6    11560.17    10422.94     41.59 o 
   0   1   6     2377.47     2344.21     15.70 o 
   1   1   6       78.76       66.74      1.53 o 
   2   1   6      463.50      433.75      4.67 o 
   3   1   6     1635.42     1819.57     16.83 o 
   4   1   6       12.84       20.47      1.66 o 
   5   1   6      404.54      576.69      9.29 o 
   6   1   6      237.43      249.30      6.75 o 
   7   1   6      484.69      499.27      7.32 o 
   8   1   6       65.92       78.32      3.17 o 
   9   1   6       10.06        8.98      1.98 o 
  10   1   6      190.05      218.30      7.49 o 
  11   1   6       78.51       89.14      6.85 o 
  12   1   6      351.53      360.69     11.09 o 
 -12   2   6       14.29       18.33      2.30 o 
 -11   2   6       58.95       61.44      5.06 o 
 -10   2   6       35.80       34.23      2.95 o 
  -9   2   6        4.67        6.44      1.73 o 
  -8   2   6       27.58       33.63      5.98 o 
  -7   2   6      555.03      574.52     10.03 o 
  -6   2   6      168.00      174.86     10.14 o 
  -5   2   6     1888.48     1905.73     30.94 o 
  -4   2   6     3775.55     3969.26     41.32 o 
  -3   2   6     6387.64     6581.40     48.86 o 
  -2   2   6      366.23      384.01     10.73 o 
  -1   2   6     3585.40     3468.14     29.48 o 
   0   2   6      423.44      487.81     11.21 o 
   1   2   6      641.34      660.48      8.90 o 
   2   2   6      910.54      954.42     11.14 o 
   3   2   6      590.78      663.20     10.33 o 
   4   2   6       10.85       15.81      1.90 o 
   5   2   6        1.02        0.30      1.04 o 
   6   2   6        0.89        0.08      1.27 o 
   7   2   6      836.99      891.57      9.96 o 
   8   2   6       36.46       31.44      4.44 o 
   9   2   6     1095.66     1093.99     24.91 o 
  10   2   6        3.99        5.62      2.42 o 
  11   2   6        2.16        2.64      1.24 o 
  12   2   6       30.40       29.96      1.66 o 
 -10   3   6       32.56       34.71      2.35 o 
  -9   3   6      321.58      323.61      8.82 o 
  -8   3   6        4.95        5.36      2.14 o 
  -7   3   6       57.46       61.16      4.17 o 
  -6   3   6        0.71       -2.55      2.55 o 
  -5   3   6        3.00        8.17      3.62 o 
  -4   3   6       24.58       26.63      2.38 o 
  -3   3   6       18.77       26.38      2.25 o 
  -2   3   6        0.85        5.04      1.72 o 
  -1   3   6        3.66        5.88      1.59 o 
   0   3   6      118.86      142.91      6.44 o 
   1   3   6     1600.30     1595.10     25.29 o 
   2   3   6       37.77       32.26      4.05 o 
   3   3   6     1528.76     1509.48     14.63 o 
   4   3   6      273.24      270.90      8.14 o 
   5   3   6      336.90      354.33      8.78 o 
   6   3   6     1102.99     1029.01     39.83 o 
   7   3   6       55.20       52.04      5.74 o 
   8   3   6      463.95      455.05     20.87 o 
   9   3   6        0.24        1.23      1.62 o 
  10   3   6        3.50        2.19      1.23 o 
  -9   4   6       73.23       79.28      3.23 o 
  -8   4   6      186.44      183.79      7.46 o 
  -7   4   6      249.71      274.15     10.35 o 
  -6   4   6      462.04      492.21     13.15 o 
  -5   4   6      122.61      139.86      9.98 o 
  -4   4   6      194.00      181.71     11.44 o 
  -3   4   6      386.23      408.00     19.62 o 
  -2   4   6        9.89       10.79      1.86 o 
  -1   4   6      690.85      693.46     10.44 o 
   0   4   6        5.92        3.58      1.40 o 
   1   4   6       26.69       25.51      2.26 o 
   2   4   6     1221.90     1226.39     16.83 o 
   3   4   6       23.90       24.33      3.27 o 
   4   4   6     4444.35     4327.48     38.63 o 
   5   4   6       19.66       22.54      3.18 o 
   6   4   6      656.60      617.35     14.92 o 
   7   4   6       30.85       36.15      3.19 o 
   8   4   6        4.07        3.72      1.40 o 
   9   4   6      260.51      233.14      8.07 o 
  -6   5   6      150.20      138.88      6.68 o 
  -5   5   6        3.24        3.08      0.74 o 
  -4   5   6       59.53       60.92      3.23 o 
  -3   5   6       25.36       24.22      2.63 o 
  -2   5   6       48.06       53.82      5.67 o 
  -1   5   6       17.33       18.92      3.68 o 
   0   5   6      443.80      498.73     15.45 o 
   1   5   6       82.44       90.62      7.36 o 
   2   5   6      451.79      456.94     15.92 o 
   3   5   6       16.86       15.48      3.31 o 
   4   5   6      796.18      826.79     19.87 o 
   5   5   6      158.16      137.28      7.59 o 
   6   5   6      154.37      154.83      6.92 o 
 -11   0   7       40.44       30.99      3.99 o 
  -9   0   7      204.85      201.26     10.36 o 
  -7   0   7        4.20        3.01      1.87 o 
  -5   0   7      138.73      197.56      7.90 o 
  -3   0   7     3676.83     3382.35     25.49 o 
  -1   0   7     9905.02     9012.50     32.50 o 
   1   0   7     1579.35     1497.92     14.66 o 
   3   0   7      683.13      736.73      7.54 o 
   5   0   7      498.29      619.86     22.62 o 
   7   0   7     3857.34     3972.62     41.45 o 
   9   0   7     6871.94     7098.93     62.57 o 
  11   0   7      210.75      226.11     10.26 o 
 -12   1   7       49.99       40.40      3.80 o 
 -11   1   7      189.89      172.22      8.95 o 
 -10   1   7      154.43      146.70      5.92 o 
  -9   1   7      725.83      707.16     10.62 o 
  -8   1   7      301.18      290.88      7.95 o 
  -7   1   7       20.53       31.77      2.33 o 
  -6   1   7       29.72       27.58      3.97 o 
  -5   1   7      451.69      484.57     14.08 o 
  -4   1   7     2068.25     2112.70     26.43 o 
  -3   1   7      984.18     1000.61     30.89 o 
  -2   1   7     6865.05     6753.71     17.12 o 
  -1   1   7       67.57       88.98      4.11 o 
   0   1   7      621.42      480.51     49.82 o 
   1   1   7      124.08      107.11      2.04 o 
   2   1   7      430.60      447.14      6.05 o 
   3   1   7       24.65       20.69      1.30 o 
   4   1   7      799.75      904.10      8.82 o 
   5   1   7      447.35      431.83      6.72 o 
   6   1   7        5.19        6.68      1.14 o 
   7   1   7      679.06      715.83      8.81 o 
   8   1   7       85.99       76.69      3.15 o 
   9   1   7      166.09      174.44      8.01 o 
  10   1   7      110.41      114.85      5.52 o 
  11   1   7       53.04       43.80      4.86 o 
  12   1   7      154.24      161.65      5.23 o 
 -12   2   7      118.63      130.55      5.49 o 
 -11   2   7       74.66       73.75      5.40 o 
 -10   2   7      305.13      299.73     15.58 o 
  -9   2   7        6.50        8.78      1.87 o 
  -8   2   7       13.68       14.21      2.21 o 
  -7   2   7      412.59      420.73      8.71 o 
  -6   2   7     1529.08     1569.16     19.98 o 
  -5   2   7     1615.81     1612.31     28.82 o 
  -4   2   7     3113.45     3263.15     38.18 o 
  -3   2   7      270.89      289.71     10.46 o 
  -2   2   7     4965.90     5132.02     40.19 o 
  -1   2   7       12.61       21.67      2.61 o 
   0   2   7     1449.04     1375.31     26.83 o 
   1   2   7        0.24        9.56      5.60 o 
   2   2   7       90.88       68.60      4.66 o 
   3   2   7      110.89      123.97      6.92 o 
   4   2   7      167.93      150.11      5.36 o 
   5   2   7     1013.39     1158.80     22.08 o 
   6   2   7      140.16      147.33      4.75 o 
   7   2   7      504.51      468.25      8.80 o 
   8   2   7       23.65       27.17      4.27 o 
   9   2   7       99.20      106.98      7.97 o 
  10   2   7       27.15       22.28      3.69 o 
  11   2   7     1036.14     1214.46     18.12 o 
  12   2   7       20.90       18.06      1.60 o 
 -10   3   7       12.97       14.22      1.61 o 
  -9   3   7      317.69      339.01      7.92 o 
  -8   3   7      207.25      212.91     10.10 o 
  -7   3   7       48.62       48.18      3.83 o 
  -6   3   7     5417.19     5201.58     56.48 o 
  -5   3   7      436.39      424.78     11.38 o 
  -4   3   7     1528.82     1501.97     16.87 o 
  -3   3   7      205.43      200.53      5.98 o 
  -2   3   7        5.19        6.32      1.75 o 
  -1   3   7        0.35        2.23      1.21 o 
   0   3   7      260.18      280.92      9.42 o 
   1   3   7        0.60        0.21      1.49 o 
   2   3   7      216.77      220.16     10.12 o 
   3   3   7      734.27      711.20      9.41 o 
   4   3   7       28.58       20.96      1.84 o 
   5   3   7     1229.33     1152.47     16.44 o 
   6   3   7      368.13      345.57     10.97 o 
   7   3   7      157.89      135.69      6.79 o 
   8   3   7       39.65       42.35      7.19 o 
   9   3   7      123.51      116.46      5.26 o 
  10   3   7      140.06      145.80      8.91 o 
  -9   4   7        0.24        1.24      1.38 o 
  -8   4   7       14.42       15.05      2.41 o 
  -7   4   7      111.46      132.52      7.28 o 
  -6   4   7      110.37      112.52      5.64 o 
  -5   4   7        4.45       15.21      3.92 o 
  -4   4   7      176.45      173.96     11.17 o 
  -3   4   7       12.60       15.56      2.71 o 
  -2   4   7      115.81      112.98      5.09 o 
  -1   4   7       85.82       89.71      3.87 o 
   0   4   7        8.80       16.84      2.30 o 
   1   4   7      184.50      185.61      6.91 o 
   2   4   7      245.39      247.46      7.67 o 
   3   4   7      132.86      138.37      5.83 o 
   4   4   7      187.17      201.47      8.50 o 
   5   4   7       13.71       13.80      2.69 o 
   6   4   7       45.18       37.04      3.50 o 
   7   4   7      282.71      268.54     10.03 o 
   8   4   7        1.26        2.87      0.97 o 
   9   4   7      397.39      404.34      9.74 o 
  -6   5   7        6.89        7.23      1.73 o 
  -5   5   7      147.58      131.34      4.37 o 
  -4   5   7      385.20      379.56      7.44 o 
  -3   5   7        4.83        3.30      1.63 o 
  -2   5   7       27.83       28.04      2.63 o 
  -1   5   7      776.80      790.37     20.31 o 
   0   5   7      195.33      202.80     12.48 o 
   1   5   7      752.15      788.34     13.72 o 
   2   5   7        3.53        0.97      2.05 o 
   3   5   7      998.60      975.11     22.06 o 
   4   5   7       76.52       73.91      5.97 o 
   5   5   7      596.59      641.27     15.44 o 
   6   5   7      114.76      123.82      5.88 o 
 -12   0   8      309.20      264.23      9.00 o 
 -10   0   8     3487.74     3284.29     40.78 o 
  -8   0   8      335.17      325.95     12.83 o 
  -6   0   8       29.14       41.00      4.09 o 
  -4   0   8     1351.28     1323.03     18.17 o 
  -2   0   8      841.37      796.60     11.26 o 
   0   0   8     3282.43     3101.04     20.42 o 
   2   0   8     1002.48      942.74      8.31 o 
   4   0   8      192.45      212.92      4.61 o 
   6   0   8      537.34      552.13     14.33 o 
   8   0   8      379.96      416.90     10.33 o 
  10   0   8       96.82      106.26      7.84 o 
  12   0   8      116.70      128.33      6.27 o 
 -12   1   8       90.64       91.40      5.45 o 
 -11   1   8      288.64      288.99     11.31 o 
 -10   1   8      499.21      472.10     11.50 o 
  -9   1   8      624.22      657.91     13.18 o 
  -8   1   8       18.08       15.05      1.52 o 
  -7   1   8       30.39       38.58      2.62 o 
  -6   1   8     1286.06     1260.09     24.57 o 
  -5   1   8      102.78       99.78      6.49 o 
  -4   1   8     5976.30     6025.76     45.49 o 
  -3   1   8      568.89      604.68      6.44 o 
  -2   1   8       29.98       69.96      1.96 o 
  -1   1   8     3465.13     3245.02     18.73 o 
   0   1   8       15.36        9.10     11.28 o 
   1   1   8     3439.10     3208.12     11.60 o 
   2   1   8      242.39      253.97      5.70 o 
   3   1   8     4319.54     4747.94     21.62 o 
   4   1   8      403.00      434.04      6.27 o 
   5   1   8       34.40       25.79      1.75 o 
   6   1   8      849.22      880.18     10.53 o 
   7   1   8     2291.81     2322.50     15.97 o 
   8   1   8      930.92      999.68     11.25 o 
   9   1   8      188.69      182.55      7.07 o 
  10   1   8      451.85      510.61     11.31 o 
  11   1   8       16.79       16.43      3.14 o 
  12   1   8      100.62      120.04      5.33 o 
 -12   2   8       50.64       42.64      3.10 o 
 -11   2   8      137.87      129.11      6.87 o 
 -10   2   8       40.12       39.24      3.09 o 
  -9   2   8       81.22       86.42      4.72 o 
  -8   2   8      924.82      912.84     15.43 o 
  -7   2   8      633.23      653.56     10.98 o 
  -6   2   8      195.61      183.77      7.02 o 
  -5   2   8      818.99      789.96     20.35 o 
  -4   2   8      564.83      549.47     15.77 o 
  -3   2   8      946.83      936.79     19.10 o 
  -2   2   8      138.85      135.87      6.84 o 
  -1   2   8     5635.44     5717.23     40.18 o 
   0   2   8       34.83       35.50      3.16 o 
   1   2   8      712.97      693.37      9.81 o 
   2   2   8       18.39       23.18      6.03 o 
   3   2   8      929.32     1026.83     19.90 o 
   4   2   8     1107.62     1160.84     15.04 o 
   5   2   8      608.05      647.96     11.84 o 
   6   2   8      247.56      222.77      5.91 o 
   7   2   8      400.81      394.03      8.12 o 
   8   2   8      220.52      217.87     11.15 o 
   9   2   8       10.47       17.47      3.60 o 
  10   2   8       51.34       53.54      3.74 o 
  11   2   8      610.17      611.17     10.35 o 
  12   2   8      142.56      124.06      6.71 o 
 -10   3   8      107.15      111.44      3.89 o 
  -9   3   8      237.89      249.39      6.73 o 
  -8   3   8        2.96        3.39      2.18 o 
  -7   3   8      534.75      539.05     13.92 o 
  -6   3   8      704.96      690.71     20.84 o 
  -5   3   8      197.02      208.12      8.09 o 
  -4   3   8       45.57       47.13      3.20 o 
  -3   3   8       35.83       38.25      3.40 o 
  -2   3   8       39.65       43.09      2.80 o 
  -1   3   8       54.53       57.95      4.74 o 
   0   3   8        7.59       12.11      2.17 o 
   1   3   8      160.82      138.32      7.87 o 
   2   3   8     1418.50     1420.81     21.30 o 
   3   3   8     2320.31     2281.30     17.09 o 
   4   3   8      937.80      965.37     11.45 o 
   5   3   8      895.95      879.25     11.08 o 
   6   3   8       12.55       18.22      2.79 o 
   7   3   8      374.91      387.66     20.24 o 
   8   3   8      312.46      301.94     17.12 o 
   9   3   8       37.45       39.89      6.03 o 
  10   3   8      265.91      227.40     10.88 o 
  -9   4   8      144.56      168.16      4.45 o 
  -8   4   8       18.75       22.30      2.80 o 
  -7   4   8       44.49       48.11      3.30 o 
  -6   4   8       72.22       83.33      5.01 o 
  -5   4   8      150.58      140.57      9.91 o 
  -4   4   8       40.49       42.22      5.92 o 
  -3   4   8      105.74      100.66      6.11 o 
  -2   4   8        0.91       -0.55      1.13 o 
  -1   4   8        4.56        3.38      1.98 o 
   0   4   8      118.02      116.55      5.25 o 
   1   4   8       31.63       29.94      2.80 o 
   2   4   8     1245.53     1225.72     16.84 o 
   3   4   8      180.28      188.95      6.72 o 
   4   4   8     1231.36     1209.29     16.60 o 
   5   4   8        6.74        7.74      2.18 o 
   6   4   8      536.44      518.48     18.59 o 
   7   4   8        6.47        7.84      2.16 o 
   8   4   8       17.14       13.84      1.92 o 
  -6   5   8      104.73      112.74      5.34 o 
  -5   5   8        1.13        1.11      0.78 o 
  -4   5   8      101.46      112.03      3.66 o 
  -3   5   8        0.04        0.59      0.93 o 
  -2   5   8      319.11      344.87     13.60 o 
  -1   5   8       45.78       44.10      5.08 o 
   0   5   8       43.61       46.86      3.41 o 
   1   5   8      352.63      356.49      9.28 o 
   2   5   8      422.80      443.07     13.91 o 
   3   5   8        3.23        4.04      2.37 o 
   4   5   8       38.74       38.19      4.25 o 
   5   5   8       23.67       21.93      2.94 o 
   6   5   8      201.02      191.43      6.74 o 
 -11   0   9      167.97      158.30      8.19 o 
  -9   0   9      497.76      502.39     16.55 o 
  -7   0   9      198.19      206.14      6.80 o 
  -5   0   9      152.52      177.45      7.47 o 
  -3   0   9      585.82      571.59     11.13 o 
  -1   0   9    10092.98     9523.99     38.08 o 
   1   0   9      110.81      125.23      4.85 o 
   3   0   9     2417.42     2542.82     15.00 o 
   5   0   9      336.93      424.62     11.74 o 
   7   0   9     1425.53     1447.80     18.34 o 
   9   0   9      519.00      534.21     17.46 o 
  11   0   9      233.13      253.83     10.64 o 
 -12   1   9      217.56      197.18      7.71 o 
 -11   1   9      447.40      417.51     13.37 o 
 -10   1   9       20.95       21.86      3.36 o 
  -9   1   9      640.14      636.11     10.10 o 
  -8   1   9        2.54        3.09      0.94 o 
  -7   1   9      310.18      311.60      7.09 o 
  -6   1   9       22.70       22.95      3.71 o 
  -5   1   9        1.12        0.87      1.63 o 
  -4   1   9      257.13      253.24      9.59 o 
  -3   1   9     1246.15     1296.54     19.99 o 
  -2   1   9     4505.04     4555.40     86.62 o 
  -1   1   9      775.33      787.33      7.18 o 
   0   1   9     2042.51     1834.79     27.21 o 
   1   1   9      330.82      273.09      3.59 o 
   2   1   9     1697.54     1765.69     16.46 o 
   3   1   9     1798.70     1720.03     11.45 o 
   4   1   9       13.52       18.15      1.39 o 
   5   1   9      245.73      254.95      5.35 o 
   6   1   9       11.85       14.93      1.64 o 
   7   1   9      182.78      213.40      4.99 o 
   8   1   9      334.98      334.44      6.60 o 
   9   1   9      960.70     1039.60     16.76 o 
  10   1   9      227.40      232.79      7.61 o 
  11   1   9      142.41      134.59      7.91 o 
  12   1   9        0.59        0.15      0.59 o 
 -12   2   9      152.88      144.51      5.31 o 
 -11   2   9        7.41        5.31      1.90 o 
 -10   2   9      108.78      114.30      4.96 o 
  -9   2   9      155.59      147.50      6.10 o 
  -8   2   9     1895.26     1850.51     27.44 o 
  -7   2   9      121.94      134.18      5.09 o 
  -6   2   9     2016.53     2054.48     23.48 o 
  -5   2   9     1345.57     1374.91     27.27 o 
  -4   2   9      300.55      356.45     12.99 o 
  -3   2   9      323.54      351.03     12.11 o 
  -2   2   9      662.51      624.67     14.76 o 
  -1   2   9     2929.54     2936.04     30.03 o 
   0   2   9     3818.77     3697.39     32.14 o 
   1   2   9        2.48        2.31      1.02 o 
   2   2   9     1923.75     1946.10     23.61 o 
   3   2   9       89.25      103.07      6.48 o 
   4   2   9     1087.85     1094.37     14.90 o 
   5   2   9       20.98       30.14      5.85 o 
   6   2   9      897.87      905.24     11.98 o 
   7   2   9       64.04       63.98      3.38 o 
   8   2   9      456.82      463.39     16.23 o 
   9   2   9      118.23       91.23      5.16 o 
  10   2   9       44.95       48.46      3.54 o 
  11   2   9        8.84        5.88      1.38 o 
 -10   3   9      138.51      134.71      6.16 o 
  -9   3   9      117.62      128.56      4.81 o 
  -8   3   9      174.98      177.92      9.27 o 
  -7   3   9      305.47      306.05     23.44 o 
  -6   3   9       40.23       29.47      4.93 o 
  -5   3   9     1266.76     1261.87     19.77 o 
  -4   3   9     1818.97     1851.62     22.75 o 
  -3   3   9      109.26      110.59      5.62 o 
  -2   3   9      371.47      392.57      8.23 o 
  -1   3   9     1114.80     1138.87     13.71 o 
   0   3   9       31.17       35.00      3.05 o 
   1   3   9      106.04      105.23      3.63 o 
   2   3   9      260.43      248.21      6.79 o 
   3   3   9       14.00        8.98      1.42 o 
   4   3   9       28.43       28.29      2.59 o 
   5   3   9       29.77       20.83      3.28 o 
   6   3   9      121.77      122.69      6.39 o 
   7   3   9        0.21       21.87      5.54 o 
   8   3   9       97.27      126.71     11.17 o 
   9   3   9        5.14        5.87      3.17 o 
  10   3   9       79.82       77.55      6.40 o 
  -9   4   9       34.31       30.46      1.91 o 
  -8   4   9      145.76      155.14      6.70 o 
  -7   4   9      765.60      788.99     12.49 o 
  -6   4   9       38.87       42.41      3.57 o 
  -5   4   9      990.83     1022.51     25.89 o 
  -4   4   9      194.01      173.00     11.21 o 
  -3   4   9      175.31      189.46      8.29 o 
  -2   4   9       17.83       23.74      2.55 o 
  -1   4   9       53.83       52.03      3.68 o 
   0   4   9       60.64       59.98      3.90 o 
   1   4   9      543.59      549.30     11.18 o 
   2   4   9      439.31      437.51     12.91 o 
   3   4   9      522.47      527.14     11.03 o 
   4   4   9     1454.83     1449.64     17.89 o 
   5   4   9      246.24      246.81      7.21 o 
   6   4   9      212.63      213.82      6.24 o 
   7   4   9      186.17      185.03      6.95 o 
   8   4   9        1.23        2.17      1.09 o 
  -5   5   9       82.00       79.96      3.11 o 
  -4   5   9        4.18        3.16      0.90 o 
  -3   5   9        3.74        7.89      2.60 o 
  -2   5   9        1.40        3.06      1.95 o 
  -1   5   9       47.37       50.26      5.25 o 
   0   5   9       17.42       17.38      2.85 o 
   1   5   9      335.27      321.92     12.18 o 
   2   5   9        8.62        5.67      1.56 o 
   3   5   9        2.32        3.75      1.33 o 
   4   5   9      192.35      190.14      8.53 o 
   5   5   9        1.99        2.28      1.28 o 
   6   5   9       23.87       25.35      2.39 o 
 -12   0  10     1474.78     1334.56     18.83 o 
 -10   0  10     1459.19     1355.50     26.10 o 
  -8   0  10     2207.65     2240.24     34.75 o 
  -6   0  10      655.44      770.18     16.85 o 
  -4   0  10      226.54      250.01      8.26 o 
  -2   0  10      950.39     1040.72     14.11 o 
   0   0  10     1673.08     1484.47     16.05 o 
   2   0  10      386.12      309.61      7.85 o 
   4   0  10     1211.48     1200.57     21.26 o 
   6   0  10     1484.47     1531.80     24.70 o 
   8   0  10      238.34      259.91     13.42 o 
  10   0  10      230.05      222.43     11.03 o 
  12   0  10      125.43      125.45      5.98 o 
 -12   1  10       71.75       70.68      4.56 o 
 -11   1  10      237.47      228.27      9.79 o 
 -10   1  10      367.05      367.10      9.10 o 
  -9   1  10      117.11      118.84      4.43 o 
  -8   1  10       33.00       33.23      2.14 o 
  -7   1  10       26.27       37.79      2.22 o 
  -6   1  10        2.14        2.84      2.01 o 
  -5   1  10       71.42       81.04      6.04 o 
  -4   1  10       15.82       30.57      3.58 o 
  -3   1  10      197.16      211.20      8.27 o 
  -2   1  10     2586.04     2499.27     13.34 o 
  -1   1  10     1241.94     1293.23      9.91 o 
   0   1  10     1220.16     1116.42     15.89 o 
   1   1  10     2174.76     2137.79     24.05 o 
   2   1  10      978.21      945.19      7.89 o 
   3   1  10      742.76      785.43      8.00 o 
   4   1  10       35.72       43.40      2.10 o 
   5   1  10       70.81      114.58      3.66 o 
   6   1  10      482.19      494.77      8.07 o 
   7   1  10      819.40      796.22     13.62 o 
   8   1  10      845.73      872.57     27.20 o 
   9   1  10     2523.66     2702.70     28.18 o 
  10   1  10      257.60      313.73     13.31 o 
  11   1  10       67.50       89.15      3.47 o 
  12   1  10      189.65      203.82      7.44 o 
 -11   2  10       77.94       75.75      5.06 o 
 -10   2  10       76.73       81.18      4.14 o 
  -9   2  10       93.29       94.70      5.15 o 
  -8   2  10       18.13       20.60      5.83 o 
  -7   2  10      429.44      458.99      9.36 o 
  -6   2  10     3173.26     3239.24     37.73 o 
  -5   2  10      702.21      667.30     18.90 o 
  -4   2  10      284.07      281.00     11.79 o 
  -3   2  10      922.69      932.20     19.75 o 
  -2   2  10      389.63      441.24     12.74 o 
  -1   2  10     1278.37     1189.18     19.67 o 
   0   2  10     1007.80      960.32     17.01 o 
   1   2  10      582.08      531.26     15.09 o 
   2   2  10     1880.77     1956.76     18.18 o 
   3   2  10       32.81       35.42      4.10 o 
   4   2  10     1074.87     1074.03     15.01 o 
   5   2  10       73.51       70.79      3.47 o 
   6   2  10      144.25      162.38      4.51 o 
   7   2  10      255.95      236.96      8.19 o 
   8   2  10       58.23       52.32      4.08 o 
   9   2  10       32.90       32.43      3.22 o 
  10   2  10       38.90       33.69      2.96 o 
  11   2  10       12.28       17.86      2.14 o 
 -10   3  10       79.53       86.78      4.81 o 
  -9   3  10      144.62      130.72      4.72 o 
  -8   3  10       84.82       84.27      6.43 o 
  -7   3  10      480.75      504.92     16.73 o 
  -6   3  10     1140.63     1062.26     26.00 o 
  -5   3  10       12.70       18.22      4.08 o 
  -4   3  10      152.28      137.16      6.51 o 
  -3   3  10      157.86      155.04      6.76 o 
  -2   3  10        3.92        2.89      1.07 o 
  -1   3  10        2.72        0.72      0.93 o 
   0   3  10      438.97      465.09      8.85 o 
   1   3  10     1256.75     1314.48     12.80 o 
   2   3  10       27.43       28.72      2.49 o 
   3   3  10     3851.38     3790.67     24.55 o 
   4   3  10       15.61       15.58      1.68 o 
   5   3  10     1735.98     1656.24     27.55 o 
   6   3  10      115.61      104.45     10.98 o 
   7   3  10        1.32        2.32      3.91 o 
   8   3  10      406.87      378.06     18.46 o 
   9   3  10      141.53      120.14      9.43 o 
  10   3  10      373.88      357.04     12.90 o 
  -9   4  10       94.83       87.56      2.96 o 
  -8   4  10      170.67      207.91      7.54 o 
  -7   4  10        3.84        5.64      1.53 o 
  -6   4  10      462.81      498.05     19.92 o 
  -5   4  10       10.24       12.44      3.76 o 
  -4   4  10      185.42      175.63     11.17 o 
  -3   4  10       66.50       61.98      4.98 o 
  -2   4  10      108.25      102.80      6.34 o 
  -1   4  10        1.85        0.23      1.30 o 
   0   4  10       73.13       78.10      4.79 o 
   1   4  10       26.01       28.17      2.80 o 
   2   4  10      147.71      148.61      7.57 o 
   3   4  10       73.23       73.35      5.47 o 
   4   4  10      157.16      161.51      5.94 o 
   5   4  10      753.69      765.46     16.17 o 
   6   4  10       72.64       68.04      5.89 o 
   7   4  10      150.12      147.09      5.96 o 
   8   4  10        0.91        1.35      0.79 o 
  -5   5  10      112.68      104.79      4.86 o 
  -4   5  10      437.30      436.70      8.56 o 
  -3   5  10       18.44       23.26      3.70 o 
  -2   5  10      202.99      238.07     10.96 o 
  -1   5  10        7.43        6.99      2.52 o 
   0   5  10      102.88      103.09      5.92 o 
   1   5  10       48.74       44.39      4.67 o 
   2   5  10        0.55        2.11      1.17 o 
   3   5  10      609.53      572.05     10.57 o 
   4   5  10        5.27        5.21      1.15 o 
   5   5  10       22.26       23.95      2.68 o 
 -11   0  11        5.99        6.18      2.01 o 
  -9   0  11       43.32       56.43      5.88 o 
  -7   0  11        8.41        3.88      1.91 o 
  -5   0  11       75.82       67.85      4.93 o 
  -3   0  11     2616.09     2597.94     25.13 o 
  -1   0  11     2023.64     1820.30     18.66 o 
   1   0  11     3294.44     3397.70     27.60 o 
   3   0  11     3156.69     3620.08     30.36 o 
   5   0  11     1024.59     1055.10     19.49 o 
   7   0  11     1125.54     1205.42     27.66 o 
   9   0  11     1666.26     1653.98     31.06 o 
  11   0  11      755.59      803.60     18.27 o 
 -12   1  11       39.34       31.61      2.99 o 
 -11   1  11       75.79       76.64      5.66 o 
 -10   1  11      769.26      751.10     19.77 o 
  -9   1  11      369.27      376.42      7.72 o 
  -8   1  11       23.23       28.74      2.29 o 
  -7   1  11      834.60      829.81     10.06 o 
  -6   1  11      382.95      389.63      9.88 o 
  -5   1  11      107.89      115.17      7.23 o 
  -4   1  11        8.34       27.60      3.49 o 
  -3   1  11      112.56      122.01      6.62 o 
  -2   1  11     3477.83     3553.59     32.05 o 
  -1   1  11      127.24      173.70      4.89 o 
   0   1  11     3892.15     3752.07     30.66 o 
   1   1  11      584.73      503.99      6.16 o 
   2   1  11     1854.12     1937.38     14.82 o 
   3   1  11      865.73      805.01      8.25 o 
   4   1  11       16.05        7.18      1.19 o 
   5   1  11      528.45      542.14      8.01 o 
   6   1  11      280.80      309.71      5.69 o 
   7   1  11       10.53       12.82      1.39 o 
   8   1  11      269.50      296.46      9.02 o 
   9   1  11      139.48      136.53      9.30 o 
  10   1  11        0.87        2.88      2.54 o 
  11   1  11       21.33       20.15      1.72 o 
  12   1  11        0.77        0.78      1.00 o 
 -11   2  11       24.18       27.32      3.08 o 
 -10   2  11      521.10      526.28     13.31 o 
  -9   2  11        8.84       10.55      1.92 o 
  -8   2  11       90.88       91.72      5.08 o 
  -7   2  11      103.24      100.57      5.35 o 
  -6   2  11       89.09       99.55      5.66 o 
  -5   2  11       51.44       36.41      2.65 o 
  -4   2  11       17.41       17.79      3.39 o 
  -3   2  11       27.75       37.89      4.25 o 
  -2   2  11      860.03      856.33     18.38 o 
  -1   2  11       69.30       66.85      4.93 o 
   0   2  11     1138.81     1184.51     19.73 o 
   1   2  11      523.12      478.42     12.28 o 
   2   2  11      843.27      848.84     19.80 o 
   3   2  11     2006.33     2192.80     30.11 o 
   4   2  11     1484.60     1453.28     23.17 o 
   5   2  11       19.07       20.85      1.69 o 
   6   2  11      763.79      744.83      9.70 o 
   7   2  11       35.15       54.09      4.15 o 
   8   2  11      183.86      174.66     12.50 o 
   9   2  11        0.85        1.70      1.33 o 
  10   2  11      119.99      109.63      4.95 o 
  11   2  11       51.81       55.90      3.33 o 
 -10   3  11        6.00        3.10      1.37 o 
  -9   3  11      202.79      188.26      8.16 o 
  -8   3  11       51.26       39.49      4.49 o 
  -7   3  11      839.54      896.90     21.41 o 
  -6   3  11      323.79      343.99     14.78 o 
  -5   3  11      292.60      311.42     14.57 o 
  -4   3  11      689.55      673.20     14.41 o 
  -3   3  11        1.70        3.34      1.47 o 
  -2   3  11     1044.37     1028.27     42.78 o 
  -1   3  11      506.24      491.90      9.35 o 
   0   3  11      915.85      899.92     13.85 o 
   1   3  11      760.80      806.54     11.91 o 
   2   3  11     1262.66     1249.74     15.60 o 
   3   3  11     1340.91     1343.31     14.87 o 
   4   3  11      632.98      618.40      9.28 o 
   5   3  11       10.45       12.85      5.19 o 
   6   3  11        9.56        9.91      4.20 o 
   7   3  11       84.99       70.27      7.88 o 
   8   3  11      133.93      127.21      5.77 o 
   9   3  11      366.99      401.99     16.43 o 
  10   3  11      220.04      221.62      9.77 o 
  -8   4  11      220.81      214.07      7.41 o 
  -7   4  11      666.33      670.89     10.93 o 
  -6   4  11      441.09      420.93     18.72 o 
  -5   4  11      781.50      771.59     22.05 o 
  -4   4  11      129.24      127.52      9.52 o 
  -3   4  11       25.49       16.93      2.91 o 
  -2   4  11       23.20       27.77      3.59 o 
  -1   4  11       42.13       47.45      4.51 o 
   0   4  11      476.36      464.76     10.39 o 
   1   4  11        8.01        8.40      1.86 o 
   2   4  11      528.41      505.35     13.58 o 
   3   4  11      100.36      101.49      6.28 o 
   4   4  11       61.47       65.00      5.02 o 
   5   4  11        6.06        4.96      2.26 o 
   6   4  11      287.31      288.79      8.94 o 
   7   4  11       26.77       20.81      2.25 o 
   8   4  11       81.94       78.63      5.40 o 
  -5   5  11      552.45      519.52      9.89 o 
  -4   5  11       21.00       18.62      1.93 o 
  -3   5  11      198.37      188.66      9.31 o 
  -2   5  11       55.18       46.89      5.02 o 
  -1   5  11       67.60       68.74      5.75 o 
   0   5  11        2.90        3.43      1.89 o 
   1   5  11        4.07        4.58      2.11 o 
   2   5  11       57.25       54.94      5.06 o 
   3   5  11        7.29        8.02      1.47 o 
   4   5  11       20.25       18.14      2.94 o 
   5   5  11      580.35      568.53     11.01 o 
 -12   0  12        7.71        9.46      1.68 o 
 -10   0  12     1904.02     1845.74     30.10 o 
  -8   0  12      230.89      220.79     11.30 o 
  -6   0  12      365.94      395.78     12.30 o 
  -4   0  12      926.73     1087.79     17.89 o 
  -2   0  12     1049.22     1171.29     16.36 o 
   0   0  12     3599.38     3790.91     28.80 o 
   2   0  12        3.00       12.16      1.87 o 
   4   0  12      357.22      314.69     10.04 o 
   6   0  12      993.96      978.27     14.76 o 
   8   0  12      287.03      285.28     13.01 o 
  10   0  12      376.68      365.51     13.79 o 
  12   0  12       49.82       53.26      3.46 o 
 -12   1  12       58.07       50.53      3.56 o 
 -11   1  12       24.07       22.06      3.31 o 
 -10   1  12        0.94        0.53      1.90 o 
  -9   1  12       14.86       16.64      1.79 o 
  -8   1  12      170.19      193.89      5.68 o 
  -7   1  12       35.49       33.79      2.16 o 
  -6   1  12       10.22        7.30      1.83 o 
  -5   1  12       64.43       62.85      5.52 o 
  -4   1  12      743.14      750.64     17.28 o 
  -3   1  12      256.08      295.77     10.31 o 
  -2   1  12     1787.93     1770.68     23.57 o 
  -1   1  12       22.50       27.42      1.70 o 
   0   1  12     2093.35     1915.88     22.78 o 
   1   1  12      479.16      505.41     11.85 o 
   2   1  12      948.84      888.33      9.64 o 
   3   1  12        1.21        5.82      0.87 o 
   4   1  12      142.28      147.66      3.93 o 
   5   1  12      259.17      273.49      5.80 o 
   6   1  12      287.24      294.89      5.50 o 
   7   1  12     2003.12     1998.55     26.86 o 
   8   1  12      569.39      590.27     19.00 o 
   9   1  12        2.66        5.12      2.80 o 
  10   1  12      925.56     1012.66     12.64 o 
  11   1  12       54.11       67.41      3.26 o 
  12   1  12      320.71      322.83      8.15 o 
 -11   2  12        3.46        3.49      1.45 o 
 -10   2  12       59.58       57.77      3.33 o 
  -9   2  12       79.33       77.48      4.33 o 
  -8   2  12        2.07        5.02      1.62 o 
  -7   2  12      457.19      509.62     11.91 o 
  -6   2  12      108.60       88.29      5.38 o 
  -5   2  12     3770.56     3866.81     55.64 o 
  -4   2  12      497.55      510.95     16.12 o 
  -3   2  12      506.81      436.73     14.12 o 
  -2   2  12      128.07      118.11      7.16 o 
  -1   2  12       71.44       70.37      5.23 o 
   0   2  12        2.87        5.62      1.72 o 
   1   2  12     4105.86     3878.35     36.37 o 
   2   2  12        0.50        2.20      1.10 o 
   3   2  12      896.37      865.38     19.29 o 
   4   2  12       24.87       31.51      2.29 o 
   5   2  12      187.70      188.87      4.79 o 
   6   2  12       31.93       32.66      2.20 o 
   7   2  12      113.16      117.16      5.90 o 
   8   2  12        1.80        2.87      1.46 o 
   9   2  12       10.17        5.42      1.74 o 
  10   2  12       39.30       43.61      4.39 o 
  11   2  12      516.71      525.40      9.28 o 
  -9   3  12       81.23       86.50      5.42 o 
  -8   3  12       43.20       40.21      4.40 o 
  -7   3  12      329.73      361.04     13.98 o 
  -6   3  12      193.61      170.33     10.46 o 
  -5   3  12      343.19      335.60     15.21 o 
  -4   3  12      525.35      554.95     13.33 o 
  -3   3  12       33.17       39.92      3.74 o 
  -2   3  12       45.63       58.38      4.26 o 
  -1   3  12      361.07      374.08      8.29 o 
   0   3  12      149.62      139.52      5.55 o 
   1   3  12      787.86      774.42     11.82 o 
   2   3  12        1.61        2.47      1.12 o 
   3   3  12     1541.70     1512.00     14.52 o 
   4   3  12      699.15      708.42     14.75 o 
   5   3  12      438.29      465.38     22.00 o 
   6   3  12      199.66      187.51      7.96 o 
   7   3  12       27.12       24.49      2.96 o 
   8   3  12      140.53      130.92      5.75 o 
   9   3  12       35.88       26.06      4.54 o 
  10   3  12      132.82      137.52      7.36 o 
  -8   4  12     1448.51     1343.35     17.48 o 
  -7   4  12      127.74      137.28      4.83 o 
  -6   4  12      513.25      572.36     16.30 o 
  -5   4  12       14.02       14.69      3.57 o 
  -4   4  12       23.94       35.53      5.38 o 
  -3   4  12      693.87      672.28     15.50 o 
  -2   4  12        1.97        0.67      1.89 o 
  -1   4  12     1413.34     1440.99     23.27 o 
   0   4  12      386.91      389.37      9.51 o 
   1   4  12        5.07        8.94      2.17 o 
   2   4  12      467.55      466.72     12.79 o 
   3   4  12       50.94       53.51      4.57 o 
   4   4  12       77.51       76.16      7.47 o 
   5   4  12      101.19       99.72      5.55 o 
   6   4  12      162.28      159.22      6.33 o 
   7   4  12       31.81       23.71      2.40 o 
   8   4  12      185.40      171.59      7.44 o 
  -5   5  12       70.28       65.91      3.42 o 
  -4   5  12      175.92      180.70      5.23 o 
  -3   5  12        8.48        8.52      2.28 o 
  -2   5  12      222.21      226.31     10.15 o 
  -1   5  12        0.92       -1.21      1.51 o 
   0   5  12       28.02       26.79      3.72 o 
   1   5  12       17.67       20.23      3.31 o 
   2   5  12       39.22       37.52      4.16 o 
   3   5  12      151.67      148.33      7.35 o 
   4   5  12      185.07      158.57      6.67 o 
 -11   0  13       22.17       26.00      3.24 o 
  -9   0  13       42.79       43.37      5.26 o 
  -7   0  13       43.87       47.76      5.31 o 
  -5   0  13     1830.26     1964.54     26.02 o 
  -3   0  13     3329.75     3222.14     30.17 o 
  -1   0  13     2124.63     1999.11     21.65 o 
   1   0  13     1288.80     1601.29     20.62 o 
   3   0  13      247.17      229.79      8.19 o 
   5   0  13      169.42      141.63      7.43 o 
   7   0  13     2452.73     2485.53     27.60 o 
   9   0  13        2.62        5.64      2.66 o 
  11   0  13      479.51      530.11     13.61 o 
 -12   1  13      376.30      342.24      8.42 o 
 -11   1  13      171.05      165.66      7.80 o 
 -10   1  13       18.70       16.07      3.23 o 
  -9   1  13      566.28      553.47      9.13 o 
  -8   1  13       43.67       47.04      2.86 o 
  -7   1  13     1589.57     1549.63     13.85 o 
  -6   1  13        4.46        4.98      0.94 o 
  -5   1  13      949.18      875.88     20.07 o 
  -4   1  13     1544.15     1553.97     25.50 o 
  -3   1  13       11.86       10.62      2.32 o 
  -2   1  13     1582.39     1650.60     23.69 o 
  -1   1  13      295.54      296.30     11.46 o 
   0   1  13     1680.90     1695.51     22.41 o 
   1   1  13      106.44      126.81      6.23 o 
   2   1  13       29.30       28.77      3.22 o 
   3   1  13     1371.93     1331.78     14.33 o 
   4   1  13        5.83        6.36      0.99 o 
   5   1  13      293.69      304.81      4.98 o 
   6   1  13      442.74      496.63      7.69 o 
   7   1  13      292.93      304.54      9.06 o 
   8   1  13      233.67      261.46      7.04 o 
   9   1  13      360.84      395.93      8.42 o 
  10   1  13       43.20       40.78      3.05 o 
  11   1  13        0.28        0.91      1.42 o 
  12   1  13        0.59        1.05      0.80 o 
 -11   2  13        6.79        3.69      1.38 o 
 -10   2  13       42.50       56.19      4.86 o 
  -9   2  13      106.06      104.75      4.85 o 
  -8   2  13        5.71        8.12      1.81 o 
  -7   2  13      384.72      398.79     10.58 o 
  -6   2  13      104.33      106.15      4.77 o 
  -5   2  13      154.35      145.96      5.40 o 
  -4   2  13       29.68       30.06      1.90 o 
  -3   2  13      127.62      142.74      8.36 o 
  -2   2  13      294.45      294.96     11.28 o 
  -1   2  13        3.05       10.08      2.28 o 
   0   2  13      447.47      451.44     13.03 o 
   1   2  13      403.60      367.46     11.73 o 
   2   2  13      243.72      194.32      8.77 o 
   3   2  13      180.18      173.85      8.90 o 
   4   2  13     1278.88     1216.70     12.60 o 
   5   2  13       53.15       61.07      2.82 o 
   6   2  13      986.54     1007.55     16.69 o 
   7   2  13      421.40      471.13     11.69 o 
   8   2  13      581.56      594.24     13.00 o 
   9   2  13      188.01      236.04     10.88 o 
  10   2  13      113.91      122.92      5.83 o 
  11   2  13      127.27      129.42      4.34 o 
  -9   3  13      119.74      111.07      5.82 o 
  -8   3  13      264.97      261.99     10.32 o 
  -7   3  13     1361.86     1487.82     27.58 o 
  -6   3  13       87.48       90.94      7.70 o 
  -5   3  13        2.23        6.67      2.89 o 
  -4   3  13      225.12      254.22     13.36 o 
  -3   3  13      739.52      729.06     17.63 o 
  -2   3  13      699.67      644.42     14.01 o 
  -1   3  13       67.08       61.60      3.51 o 
   0   3  13     1090.28     1060.12     13.92 o 
   1   3  13      335.61      369.42      8.31 o 
   2   3  13      317.32      320.15      7.76 o 
   3   3  13        0.41        3.21      1.37 o 
   4   3  13       92.94       89.11      5.65 o 
   5   3  13      654.01      595.42     13.91 o 
   6   3  13        5.31       10.12      3.84 o 
   7   3  13       70.47       61.54      4.39 o 
   8   3  13      134.92      140.05      5.77 o 
   9   3  13       38.78       35.77      4.94 o 
  10   3  13      512.19      468.78     12.54 o 
  -8   4  13      598.45      567.95      8.10 o 
  -7   4  13       45.33       41.85      2.62 o 
  -6   4  13        0.51        3.15      1.46 o 
  -5   4  13      245.16      254.90     12.25 o 
  -4   4  13      219.90      207.09     11.85 o 
  -3   4  13      189.66      204.10      8.61 o 
  -2   4  13       13.01       15.07      2.91 o 
  -1   4  13      119.11      118.75      9.76 o 
   0   4  13      244.22      240.08      9.54 o 
   1   4  13      277.26      289.46      8.00 o 
   2   4  13        0.96        3.54      1.94 o 
   3   4  13     1148.02     1127.49     19.08 o 
   4   4  13        5.12        4.29      1.76 o 
   5   4  13       38.93       37.63      3.39 o 
   6   4  13      122.56      127.19      8.88 o 
   7   4  13        2.38        6.91      2.55 o 
   8   4  13      142.11      145.86      6.45 o 
  -4   5  13        4.25        2.25      0.96 o 
  -3   5  13      251.01      264.70     10.14 o 
  -2   5  13       25.94       19.77      3.19 o 
  -1   5  13      107.87      115.04      6.91 o 
   0   5  13       25.85       25.76      2.46 o 
   1   5  13      982.96      962.06     19.90 o 
   2   5  13       43.05       43.96      4.26 o 
   3   5  13      381.51      370.16     11.10 o 
   4   5  13        0.44        0.29      0.81 o 
 -10   0  14       67.87       65.85      5.72 o 
  -8   0  14       92.20       80.63      7.10 o 
  -6   0  14     1524.06     1404.76     53.79 o 
  -4   0  14      567.05      570.16     13.66 o 
  -2   0  14      391.61      416.52     10.63 o 
   0   0  14      520.16      501.48     11.62 o 
   2   0  14      624.66      694.68     13.67 o 
   4   0  14        4.08        4.68      1.47 o 
   6   0  14     2331.05     2342.53     20.39 o 
   8   0  14     3675.15     3760.56     33.22 o 
  10   0  14      134.31      125.44      7.71 o 
 -12   1  14       98.39       93.59      4.11 o 
 -11   1  14      707.31      677.91     15.06 o 
 -10   1  14       43.88       38.00      4.58 o 
  -9   1  14      109.23      122.43      4.23 o 
  -8   1  14      128.87      136.06      5.09 o 
  -7   1  14        5.52        7.38      1.22 o 
  -6   1  14      101.43       91.41      3.64 o 
  -5   1  14       44.53       44.31      7.98 o 
  -4   1  14      290.55      266.99     10.92 o 
  -3   1  14      577.03      629.69     15.89 o 
  -2   1  14       40.19       35.03      3.74 o 
  -1   1  14       28.49       30.72      3.37 o 
   0   1  14       34.45       24.27      2.93 o 
   1   1  14      419.39      440.41     12.12 o 
   2   1  14       32.63       40.26      3.89 o 
   3   1  14      247.31      292.51     10.44 o 
   4   1  14       41.40       28.26      3.55 o 
   5   1  14     3345.98     3392.30     26.63 o 
   6   1  14      167.98      138.02      5.03 o 
   7   1  14      238.66      226.81      6.47 o 
   8   1  14       56.34       42.78      3.00 o 
   9   1  14      159.92      160.20      6.30 o 
  10   1  14        5.50        8.87      1.67 o 
  11   1  14        3.43        2.28      1.54 o 
 -11   2  14        3.65        3.95      1.31 o 
 -10   2  14      106.08      104.46      6.25 o 
  -9   2  14        0.78       -0.05      1.10 o 
  -8   2  14      470.84      457.46     10.65 o 
  -7   2  14        0.22        0.18      1.38 o 
  -6   2  14        0.43        1.01      1.43 o 
  -5   2  14      175.02      188.00      6.20 o 
  -4   2  14        7.22       11.29      1.46 o 
  -3   2  14      364.84      376.56      7.14 o 
  -2   2  14      333.78      342.99     12.49 o 
  -1   2  14      422.84      396.94     13.00 o 
   0   2  14      107.24      124.00      7.07 o 
   1   2  14      446.17      399.14     12.66 o 
   2   2  14      130.40      133.94      7.48 o 
   3   2  14     1673.27     1599.31     16.71 o 
   4   2  14      148.39      175.14      5.80 o 
   5   2  14        4.92        3.61      1.24 o 
   6   2  14        4.15        5.18      2.49 o 
   7   2  14     1808.70     1823.50     32.85 o 
   8   2  14      130.79      128.14      8.64 o 
   9   2  14      690.57      687.18     14.34 o 
  10   2  14      186.99      178.96      6.33 o 
  11   2  14       64.29       65.66      2.86 o 
  -9   3  14      320.01      319.69      9.15 o 
  -8   3  14      767.45      749.15     16.70 o 
  -7   3  14     1790.90     1917.27     30.32 o 
  -6   3  14      315.03      293.66     13.41 o 
  -5   3  14      802.09      730.62     22.45 o 
  -4   3  14      924.69      990.30     26.62 o 
  -3   3  14        2.43        2.99      2.92 o 
  -2   3  14     1841.05     1893.50     24.10 o 
  -1   3  14       19.26       17.94      3.46 o 
   0   3  14      632.27      666.76     11.20 o 
   1   3  14       98.78       93.47      4.27 o 
   2   3  14      145.09      136.74      5.13 o 
   3   3  14     2470.02     2336.64     27.60 o 
   4   3  14       38.20       42.33      3.07 o 
   5   3  14      961.42      913.91     17.27 o 
   6   3  14       67.44       68.83      4.76 o 
   7   3  14        2.01        3.50      1.51 o 
   8   3  14      128.07      132.42      5.47 o 
   9   3  14      287.12      297.64     12.41 o 
  -8   4  14      118.01      142.29      4.95 o 
  -7   4  14       49.24       43.57      2.48 o 
  -6   4  14      631.16      698.48     16.28 o 
  -5   4  14       29.76       25.42      4.12 o 
  -4   4  14      356.31      334.76     14.61 o 
  -3   4  14      440.08      431.95     12.24 o 
  -2   4  14       51.71       58.03      4.88 o 
  -1   4  14      535.63      496.82     13.69 o 
   0   4  14      305.60      309.24     10.75 o 
   1   4  14      127.42      122.67      5.19 o 
   2   4  14      375.15      371.46      8.50 o 
   3   4  14     1046.59     1040.42     17.59 o 
   4   4  14      107.06       98.74      5.32 o 
   5   4  14      171.79      162.15      6.19 o 
   6   4  14        1.46        4.29      1.23 o 
   7   4  14       70.35       75.71      5.81 o 
  -4   5  14       27.92       30.33      1.98 o 
  -3   5  14      118.62      110.35      6.26 o 
  -2   5  14      466.02      489.29     13.53 o 
  -1   5  14       12.75       12.08      2.45 o 
   0   5  14     1114.37     1128.92     13.77 o 
   1   5  14       16.64       12.93      2.65 o 
   2   5  14      575.65      554.80     13.96 o 
   3   5  14       14.41       16.60      2.48 o 
 -11   0  15      574.99      525.34     12.41 o 
  -9   0  15        5.81        1.58      2.16 o 
  -7   0  15       63.29       58.93      6.21 o 
  -5   0  15       70.36       86.98      4.67 o 
  -3   0  15     6563.01     6975.73     46.53 o 
  -1   0  15     2987.77     2966.83     28.80 o 
   1   0  15      723.18      811.97     16.20 o 
   3   0  15       68.00       53.78      4.22 o 
   5   0  15      254.74      262.48     10.41 o 
   7   0  15     2037.88     2008.07     33.57 o 
   9   0  15      266.07      293.97     12.63 o 
  11   0  15      158.36      181.60      6.97 o 
 -11   1  15      341.71      322.90      9.94 o 
 -10   1  15       46.69       49.32      4.97 o 
  -9   1  15      467.86      457.42     10.57 o 
  -8   1  15       39.16       39.10      3.49 o 
  -7   1  15     1010.97      978.37     16.84 o 
  -6   1  15      105.53      118.83      4.20 o 
  -5   1  15      657.74      639.23     13.40 o 
  -4   1  15       64.93       55.27      5.15 o 
  -3   1  15       36.47       29.66      3.84 o 
  -2   1  15      704.22      640.64     15.73 o 
  -1   1  15     1456.91     1575.06     23.73 o 
   0   1  15       45.52       64.18      4.85 o 
   1   1  15        0.70        1.28      1.26 o 
   2   1  15      329.38      342.48     11.59 o 
   3   1  15       10.28       10.98      2.36 o 
   4   1  15      109.80       97.44      4.76 o 
   5   1  15     2140.51     2203.46     39.58 o 
   6   1  15      166.86      182.54      7.06 o 
   7   1  15      172.89      191.37     10.98 o 
   8   1  15      722.47      736.18     18.81 o 
   9   1  15       21.03       22.49      2.50 o 
  10   1  15       66.75       60.45      5.33 o 
  11   1  15      190.36      187.16      5.67 o 
 -11   2  15        0.11       -0.21      0.78 o 
 -10   2  15      292.93      283.28      9.72 o 
  -9   2  15       92.95       89.47      4.92 o 
  -8   2  15      214.42      221.81      7.28 o 
  -7   2  15        0.08        1.79      2.50 o 
  -6   2  15       44.63       48.56      4.25 o 
  -5   2  15      107.19       98.51      5.75 o 
  -4   2  15      374.51      377.93      7.52 o 
  -3   2  15      667.23      687.97      9.88 o 
  -2   2  15      749.47      753.73     10.08 o 
  -1   2  15      684.66      697.58     13.18 o 
   0   2  15      156.45      123.07      7.23 o 
   1   2  15     1528.38     1314.79     23.75 o 
   2   2  15      877.66      809.12     14.65 o 
   3   2  15      661.25      622.66     10.70 o 
   4   2  15     1644.13     1558.66     17.38 o 
   5   2  15      171.28      174.68      6.07 o 
   6   2  15     1951.12     1983.83     26.86 o 
   7   2  15       27.90       24.03      3.37 o 
   8   2  15     1154.68     1184.47     29.92 o 
   9   2  15       23.73       29.24      3.16 o 
  10   2  15      124.57      130.92      8.24 o 
  -9   3  15        3.04        5.63      1.45 o 
  -8   3  15        1.35        0.39      1.25 o 
  -7   3  15        8.19       17.35      3.36 o 
  -6   3  15       72.89       78.32      6.97 o 
  -5   3  15      448.25      437.24     17.14 o 
  -4   3  15        1.68        3.47      2.68 o 
  -3   3  15        9.18        0.47      2.81 o 
  -2   3  15       40.20       40.19      6.03 o 
  -1   3  15      295.55      286.08     10.61 o 
   0   3  15      316.53      296.46      7.55 o 
   1   3  15      909.82      901.81     15.03 o 
   2   3  15      688.88      644.98     11.11 o 
   3   3  15       10.51        9.08      1.53 o 
   4   3  15        0.92        1.90      1.56 o 
   5   3  15       20.90       24.28      3.38 o 
   6   3  15        7.24        4.45      1.77 o 
   7   3  15       86.81      102.16      5.31 o 
   8   3  15       32.48       26.58      2.59 o 
   9   3  15       25.36       26.94      3.92 o 
  -7   4  15       40.27       40.52      2.35 o 
  -6   4  15      239.87      228.95      6.53 o 
  -5   4  15      332.41      313.44     12.64 o 
  -4   4  15        3.70        2.94      2.53 o 
  -3   4  15      393.26      401.31     16.68 o 
  -2   4  15       30.94       23.48      3.38 o 
  -1   4  15     1237.42     1296.74     22.55 o 
   0   4  15       75.47       78.27      5.48 o 
   1   4  15     1018.34     1015.31     18.46 o 
   2   4  15      300.43      302.69      7.38 o 
   3   4  15      499.20      498.12     11.67 o 
   4   4  15       44.65       45.21      3.51 o 
   5   4  15        9.56       11.30      1.73 o 
   6   4  15        0.69       -0.37      1.94 o 
   7   4  15       40.16       45.25      4.31 o 
  -4   5  15       12.78       13.93      1.95 o 
  -3   5  15      162.09      168.00      7.15 o 
  -2   5  15       52.25       53.88      4.42 o 
  -1   5  15       11.40       12.40      2.27 o 
   0   5  15       28.86       30.05      2.27 o 
   1   5  15       47.14       49.47      4.30 o 
   2   5  15       54.15       58.27      4.43 o 
   3   5  15        2.15        2.87      1.16 o 
 -10   0  16      517.94      489.87     14.39 o 
  -8   0  16     1485.55     1514.38     30.64 o 
  -6   0  16      307.22      300.82     10.14 o 
  -4   0  16      771.97      755.05     16.18 o 
  -2   0  16       87.74      107.27      5.91 o 
   0   0  16      854.63      841.52     16.48 o 
   2   0  16        3.22        2.12      0.91 o 
   4   0  16      356.94      394.53     12.22 o 
   6   0  16     1038.98     1086.23     16.27 o 
   8   0  16      114.69      142.62      8.99 o 
  10   0  16       36.84       44.41      4.27 o 
 -11   1  16     1082.41     1028.55     16.68 o 
 -10   1  16      222.59      214.29      9.66 o 
  -9   1  16       23.61       28.70      2.81 o 
  -8   1  16        5.43        6.36      1.76 o 
  -7   1  16     1513.94     1549.45     25.07 o 
  -6   1  16      878.89      853.28     11.33 o 
  -5   1  16       64.62       77.35      5.37 o 
  -4   1  16      865.34      871.21     21.25 o 
  -3   1  16     1913.42     1982.11     29.37 o 
  -2   1  16     2048.82     2026.53     28.78 o 
  -1   1  16      189.42      205.72      9.11 o 
   0   1  16      531.24      547.90     14.38 o 
   1   1  16      838.88      911.48     18.78 o 
   2   1  16      143.78      121.48      7.15 o 
   3   1  16      260.22      271.30     10.53 o 
   4   1  16      270.59      261.36      7.92 o 
   5   1  16      158.27      147.87      6.27 o 
   6   1  16     1087.98     1076.65     17.03 o 
   7   1  16     2856.89     2767.02     41.23 o 
   8   1  16      203.55      186.52     10.65 o 
   9   1  16      138.12      134.75      8.49 o 
  10   1  16       92.62      124.24      7.01 o 
  11   1  16       10.59        9.88      1.38 o 
 -10   2  16      280.43      271.79      9.02 o 
  -9   2  16      109.47      105.00      4.28 o 
  -8   2  16       28.68       30.51      2.85 o 
  -7   2  16      338.15      347.49      9.52 o 
  -6   2  16       73.13       61.95      4.78 o 
  -5   2  16       95.02      110.71      6.21 o 
  -4   2  16      532.03      549.75      9.22 o 
  -3   2  16      373.76      403.51      7.72 o 
  -2   2  16      314.03      321.36      6.79 o 
  -1   2  16       76.78       71.10      3.21 o 
   0   2  16        4.14        3.46      1.23 o 
   1   2  16     1980.84     1789.48     17.37 o 
   2   2  16      420.02      409.26      7.49 o 
   3   2  16     1200.82     1132.49     12.49 o 
   4   2  16       84.70       91.83      4.40 o 
   5   2  16       54.97       44.33      5.73 o 
   6   2  16      660.09      655.27     15.38 o 
   7   2  16      186.93      166.78      7.75 o 
   8   2  16      332.18      321.05     10.71 o 
   9   2  16      212.00      197.02      7.10 o 
  10   2  16      232.18      251.11      6.56 o 
  -9   3  16      178.14      169.30      5.60 o 
  -8   3  16       44.33       36.22      3.48 o 
  -7   3  16      645.21      688.47     16.73 o 
  -6   3  16        5.84        6.71      2.52 o 
  -5   3  16      183.83      189.49     10.30 o 
  -4   3  16      312.12      333.26     13.80 o 
  -3   3  16       11.45       14.95      2.54 o 
  -2   3  16      353.27      397.17     11.21 o 
  -1   3  16       62.20       56.32      4.41 o 
   0   3  16        0.41        8.50      2.52 o 
   1   3  16      302.60      293.95      7.50 o 
   2   3  16        7.90       10.34      2.31 o 
   3   3  16      161.57      134.48      6.76 o 
   4   3  16        2.88        3.78      1.68 o 
   5   3  16     1090.50     1060.70     18.21 o 
   6   3  16       37.46       38.77      3.57 o 
   7   3  16      950.45      910.75     14.84 o 
   8   3  16        1.54        2.08      0.94 o 
   9   3  16      140.83      146.79      7.56 o 
  -7   4  16        4.24        9.02      1.54 o 
  -6   4  16      836.62      894.34     11.91 o 
  -5   4  16        0.32       -1.02      1.65 o 
  -4   4  16      429.37      446.44     15.91 o 
  -3   4  16       27.89       29.97      5.00 o 
  -2   4  16      707.64      684.28     16.48 o 
  -1   4  16      156.89      154.96      7.50 o 
   0   4  16       55.26       49.41      4.41 o 
   1   4  16        2.28        6.64      3.62 o 
   2   4  16      246.12      249.44      8.33 o 
   3   4  16      661.75      644.24     12.40 o 
   4   4  16      143.18      142.66      5.50 o 
   5   4  16       22.50       22.19      3.97 o 
   6   4  16       19.66       16.05      3.18 o 
   7   4  16       23.47       23.78      2.95 o 
  -3   5  16        0.51        1.18      1.16 o 
  -2   5  16      361.43      362.96     10.07 o 
  -1   5  16       47.67       42.47      3.47 o 
   0   5  16      918.37      829.35     12.94 o 
   1   5  16       22.95       21.43      2.75 o 
   2   5  16      673.66      643.03     13.00 o 
 -11   0  17      539.25      502.00     10.53 o 
  -9   0  17        1.46        1.67      1.90 o 
  -7   0  17       14.96        9.77      3.13 o 
  -5   0  17      425.28      454.04     18.24 o 
  -3   0  17     6438.38     6746.15     48.05 o 
  -1   0  17    10820.10    11068.67     60.76 o 
   1   0  17      170.44      198.34      8.61 o 
   3   0  17      145.17      139.43      7.03 o 
   5   0  17     1512.55     1414.81     18.43 o 
   7   0  17        1.98        1.06      1.85 o 
   9   0  17        0.60        0.61      1.72 o 
  11   0  17      270.54      247.80      6.55 o 
 -11   1  17        9.19       13.60      2.03 o 
 -10   1  17      256.87      246.52      9.89 o 
  -9   1  17      135.56      125.70      5.29 o 
  -8   1  17      125.93      124.51      5.89 o 
  -7   1  17      219.55      208.83      7.97 o 
  -6   1  17        8.34        8.02      1.68 o 
  -5   1  17      702.35      684.96     14.26 o 
  -4   1  17        1.13        2.75      1.16 o 
  -3   1  17      160.45      162.15      6.57 o 
  -2   1  17      160.36      144.13      7.99 o 
  -1   1  17     1118.12     1130.78     21.57 o 
   0   1  17      290.49      292.36     11.01 o 
   1   1  17        6.94       12.08      2.56 o 
   2   1  17        1.22        1.02      1.40 o 
   3   1  17       11.61       18.57      2.22 o 
   4   1  17      307.99      307.66      7.51 o 
   5   1  17      700.81      704.28     13.51 o 
   6   1  17      135.15      155.40      9.81 o 
   7   1  17      312.61      320.90     13.96 o 
   8   1  17       11.86        8.59      2.97 o 
   9   1  17      257.38      270.65     11.38 o 
  10   1  17      115.50      106.27      4.75 o 
  11   1  17       87.22       93.68      4.22 o 
 -10   2  17      164.70      156.09      6.38 o 
  -9   2  17      132.42      119.01      4.21 o 
  -8   2  17      398.96      415.72      9.16 o 
  -7   2  17        5.40        3.13      1.60 o 
  -6   2  17       92.93       98.74      5.92 o 
  -5   2  17      130.88      130.21      6.83 o 
  -4   2  17       21.28       26.72      2.18 o 
  -3   2  17       59.38       46.89      2.82 o 
  -2   2  17       20.17       18.78      1.88 o 
  -1   2  17       18.15       14.39      2.06 o 
   0   2  17       14.08       10.37      1.41 o 
   1   2  17      184.77      182.24      5.13 o 
   2   2  17     1465.93     1443.68     14.38 o 
   3   2  17     3269.36     3110.36     27.45 o 
   4   2  17     1443.05     1350.92     39.59 o 
   5   2  17        9.80        5.16      2.06 o 
   6   2  17      890.26      845.63     17.21 o 
   7   2  17      319.93      282.67      9.76 o 
   8   2  17      284.86      306.08      9.47 o 
   9   2  17        5.94        8.97      1.79 o 
  10   2  17       73.49       67.58      3.16 o 
  -9   3  17       51.41       49.08      2.66 o 
  -8   3  17      139.52      135.90      5.93 o 
  -7   3  17      227.48      251.22      9.54 o 
  -6   3  17       50.99       39.58      4.82 o 
  -5   3  17      120.92      140.07      6.39 o 
  -4   3  17        2.85        7.15      2.26 o 
  -3   3  17      202.71      205.75      9.59 o 
  -2   3  17       21.79       22.40      2.97 o 
  -1   3  17      167.27      177.64      7.60 o 
   0   3  17     1113.79     1019.74     20.05 o 
   1   3  17      322.04      290.55      9.79 o 
   2   3  17     1352.56     1288.08     20.48 o 
   3   3  17       23.28       26.11      3.24 o 
   4   3  17      104.85       91.37      5.54 o 
   5   3  17       61.57       57.79      4.34 o 
   6   3  17       20.93       16.70      2.39 o 
   7   3  17      338.77      319.03      8.46 o 
   8   3  17        7.80        5.54      1.30 o 
   9   3  17      103.95       89.76      5.33 o 
  -7   4  17       59.55       53.85      3.00 o 
  -6   4  17      265.68      298.54      6.38 o 
  -5   4  17       59.53       72.13      5.76 o 
  -4   4  17       57.22       56.34      5.74 o 
  -3   4  17      676.67      642.35     19.84 o 
  -2   4  17      147.98      138.99      6.73 o 
  -1   4  17      132.84      145.93      7.04 o 
   0   4  17      145.87      136.26      6.71 o 
   1   4  17      399.00      417.66     11.20 o 
   2   4  17        1.12        1.98      1.44 o 
   3   4  17      389.22      394.43     16.19 o 
   4   4  17        5.16        6.06      2.82 o 
   5   4  17       33.65       29.27      4.24 o 
   6   4  17      105.09       98.44      6.34 o 
  -2   5  17      245.04      223.96      7.03 o 
 -10   0  18      368.15      357.50     11.24 o 
  -8   0  18     1119.00     1096.70     25.70 o 
  -6   0  18     2276.86     2259.28     81.35 o 
  -4   0  18     2665.98     2695.94     42.15 o 
  -2   0  18     1677.74     1746.92     24.75 o 
   0   0  18       45.72       48.31      4.38 o 
   2   0  18      409.74      406.30     11.65 o 
   4   0  18      396.67      386.87      9.17 o 
   6   0  18       98.86      109.32      7.73 o 
   8   0  18      799.35      821.99     20.24 o 
  10   0  18       85.34       79.61      4.86 o 
 -11   1  18       22.27       24.60      2.28 o 
 -10   1  18      157.18      149.74      7.34 o 
  -9   1  18        3.13        2.66      1.02 o 
  -8   1  18        4.81        4.01      1.47 o 
  -7   1  18      106.72      101.44      5.62 o 
  -6   1  18      298.20      294.20      8.17 o 
  -5   1  18        9.35        7.05      2.08 o 
  -4   1  18     1121.79     1125.20     24.00 o 
  -3   1  18     1513.23     1591.64     20.82 o 
  -2   1  18      470.09      493.98     11.22 o 
  -1   1  18      605.01      594.76     11.91 o 
   0   1  18     1503.08     1463.68     65.43 o 
   1   1  18      318.57      279.59      8.13 o 
   2   1  18      581.13      552.80     16.73 o 
   3   1  18       18.16       15.92      2.17 o 
   4   1  18        4.30        4.01      2.35 o 
   5   1  18      349.92      354.21      8.32 o 
   6   1  18      414.27      416.04     15.86 o 
   7   1  18      384.22      353.07     14.43 o 
   8   1  18        0.29        2.10      2.21 o 
   9   1  18      447.95      420.00     20.87 o 
  10   1  18       50.56       52.65      3.26 o 
 -10   2  18       62.91       48.57      3.34 o 
  -9   2  18      139.87      130.58      6.93 o 
  -8   2  18      542.13      504.64      9.44 o 
  -7   2  18        0.95        3.93      1.67 o 
  -6   2  18      406.32      403.76     11.80 o 
  -5   2  18      100.64      124.70     14.97 o 
  -4   2  18      294.50      273.47      9.82 o 
  -3   2  18       16.57       12.16      1.65 o 
  -2   2  18        6.13        1.88      1.04 o 
  -1   2  18     2221.46     2209.86     21.88 o 
   0   2  18        0.48        1.33      1.07 o 
   1   2  18       91.69       94.03      3.84 o 
   2   2  18        7.57        5.06      1.40 o 
   3   2  18        1.94        1.50      1.11 o 
   4   2  18        3.52        5.14      1.88 o 
   5   2  18     1055.32      967.65     18.38 o 
   6   2  18       65.60       62.73      4.82 o 
   7   2  18        0.90        3.00      1.74 o 
   8   2  18        1.68        1.20      1.31 o 
   9   2  18      124.06      124.78      6.89 o 
  10   2  18       37.73       32.72      2.89 o 
  -8   3  18        0.94        0.97      0.82 o 
  -7   3  18      252.00      296.89      9.60 o 
  -6   3  18       83.58       64.26      5.74 o 
  -5   3  18      249.40      243.95     10.61 o 
  -4   3  18      224.33      214.49     10.94 o 
  -3   3  18       91.51       79.48      5.10 o 
  -2   3  18      368.15      303.37      9.83 o 
  -1   3  18        5.77        4.61      1.92 o 
   0   3  18      233.51      266.52     24.88 o 
   1   3  18      796.87      751.37     15.61 o 
   2   3  18      571.94      579.59     13.81 o 
   3   3  18      165.20      166.91      7.46 o 
   4   3  18       80.30       77.68      5.10 o 
   5   3  18      451.88      418.91     11.02 o 
   6   3  18       72.09       62.47      4.13 o 
   7   3  18      172.67      171.15      5.92 o 
   8   3  18      214.94      171.42     14.21 o 
  -6   4  18      704.41      727.13      8.86 o 
  -5   4  18       52.36       56.19      4.72 o 
  -4   4  18       91.64      100.16      7.10 o 
  -3   4  18       13.85       22.00      4.14 o 
  -2   4  18        0.64        1.33      1.61 o 
  -1   4  18       38.59       52.06      4.14 o 
   0   4  18       28.80       27.41      3.18 o 
   1   4  18      196.01      183.05      7.16 o 
   2   4  18       86.25       80.69      7.53 o 
   3   4  18       80.82       77.18      7.04 o 
   4   4  18      299.72      291.24     12.49 o 
   5   4  18      137.40      109.59      7.06 o 
   6   4  18        4.65        8.51      2.09 o 
  -9   0  19       92.00       97.47      6.80 o 
  -7   0  19      531.09      535.12     18.53 o 
  -5   0  19      200.17      212.41     12.96 o 
  -3   0  19        7.23       22.36      4.07 o 
  -1   0  19      581.60      523.03     10.65 o 
   1   0  19      258.70      218.99      9.96 o 
   3   0  19      268.10      271.65     11.33 o 
   5   0  19        5.30        2.34      2.08 o 
   7   0  19      983.30      959.64     22.22 o 
   9   0  19       12.10       14.01      2.48 o 
 -10   1  19        5.39        4.63      1.65 o 
  -9   1  19      195.49      183.36      5.79 o 
  -8   1  19      225.67      241.55      7.79 o 
  -7   1  19      674.76      671.36     13.99 o 
  -6   1  19        2.30        3.89      1.49 o 
  -5   1  19      830.20      826.80     25.58 o 
  -4   1  19      134.78      141.12      6.58 o 
  -3   1  19     2312.23     2395.90     25.97 o 
  -2   1  19      146.10      163.36      6.72 o 
  -1   1  19       16.02       14.02      2.22 o 
   0   1  19      317.36      351.51      9.44 o 
   1   1  19        4.45        8.51      1.83 o 
   2   1  19      111.54      108.31      5.17 o 
   3   1  19       26.92       28.56      2.87 o 
   4   1  19        0.61        4.61      2.90 o 
   5   1  19     2011.78     1878.99     24.73 o 
   6   1  19      259.15      260.10      9.32 o 
   7   1  19      362.11      331.00     10.29 o 
   8   1  19        4.90        7.07      1.87 o 
   9   1  19      338.43      324.30      8.60 o 
  10   1  19      300.16      284.63     29.79 o 
  -9   2  19       16.59       13.21      2.36 o 
  -8   2  19      481.24      487.72     14.75 o 
  -7   2  19      472.28      451.07     13.75 o 
  -6   2  19      451.71      506.37     10.71 o 
  -5   2  19        0.74        2.45      1.75 o 
  -4   2  19       34.71       42.54      4.07 o 
  -3   2  19        0.11        0.42      1.59 o 
  -2   2  19      642.83      673.64     10.28 o 
  -1   2  19       80.13       88.37      3.84 o 
   0   2  19      368.23      352.96      7.44 o 
   1   2  19      714.77      682.63     10.28 o 
   2   2  19      205.48      213.20      7.87 o 
   3   2  19      112.69      109.40      4.94 o 
   4   2  19     1031.24     1024.32     18.75 o 
   5   2  19       21.42       13.53      2.59 o 
   6   2  19       16.07       12.56      2.64 o 
   7   2  19       61.17       54.13      4.17 o 
   8   2  19      112.76      112.04      5.26 o 
   9   2  19       18.06       15.33      1.82 o 
  -8   3  19      226.09      205.77      5.50 o 
  -7   3  19      107.56      119.23      5.58 o 
  -6   3  19       33.69       35.89      2.79 o 
  -5   3  19        7.52        8.68      1.83 o 
  -4   3  19      167.33      182.05     10.11 o 
  -3   3  19        1.28        1.75      2.15 o 
  -2   3  19       76.91       81.91      5.11 o 
  -1   3  19        3.01       -1.18      2.50 o 
   0   3  19      437.41      437.89     11.88 o 
   1   3  19       86.33       81.80      5.24 o 
   2   3  19     1235.29     1185.21     19.45 o 
   3   3  19       20.59       25.54      3.25 o 
   4   3  19      438.81      409.09     11.05 o 
   5   3  19      280.19      283.16      8.74 o 
   6   3  19        2.98        4.65      1.49 o 
   7   3  19      176.48      180.15     10.50 o 
   8   3  19      213.25      200.78      8.26 o 
  -6   4  19      246.66      226.74      6.01 o 
  -5   4  19       36.39       39.91      4.99 o 
  -4   4  19      383.20      384.37     12.86 o 
  -3   4  19       45.33       41.93      4.93 o 
  -2   4  19        5.24        4.94      1.70 o 
  -1   4  19      672.88      681.23     13.65 o 
   0   4  19       13.82       13.67      2.31 o 
   1   4  19      675.30      689.25     12.97 o 
   2   4  19      117.08      112.92      8.05 o 
   3   4  19      555.97      559.71     16.91 o 
   4   4  19        2.49        4.01      1.94 o 
   5   4  19       66.97       68.02      5.12 o 
   6   4  19      626.01      594.28     12.07 o 
 -10   0  20       27.59       24.60      2.64 o 
  -8   0  20       19.54       23.91      3.99 o 
  -6   0  20      942.38      938.52     26.44 o 
  -4   0  20     1105.39     1154.23     28.44 o 
  -2   0  20      703.59      681.31     19.96 o 
   0   0  20       12.53        9.05      1.66 o 
   2   0  20      787.61      748.18     18.80 o 
   4   0  20     2510.22     2348.35     34.40 o 
   6   0  20     2284.81     2164.59     33.41 o 
   8   0  20      508.74      464.22     14.06 o 
  10   0  20       34.44       34.84      2.57 o 
 -10   1  20      191.86      182.99      6.95 o 
  -9   1  20      356.73      350.43     12.10 o 
  -8   1  20      588.88      577.82     11.50 o 
  -7   1  20      114.64      124.81      6.04 o 
  -6   1  20      385.32      385.99      9.30 o 
  -5   1  20      179.38      191.85      8.05 o 
  -4   1  20       71.49       77.24      5.20 o 
  -3   1  20     1235.63     1297.59     15.99 o 
  -2   1  20      262.60      253.73      8.45 o 
  -1   1  20      216.82      268.21      8.61 o 
   0   1  20     1193.22     1130.66     25.31 o 
   1   1  20        2.12        0.39      1.22 o 
   2   1  20     2504.30     2313.72     29.83 o 
   3   1  20      279.73      271.00      8.30 o 
   4   1  20      287.59      298.32     13.40 o 
   5   1  20       36.38       30.62      3.44 o 
   6   1  20      202.93      201.84      8.03 o 
   7   1  20      197.55      219.18      8.03 o 
   8   1  20       14.08       15.44      2.23 o 
   9   1  20      113.92      121.53      6.89 o 
  10   1  20       25.88       28.78      2.49 o 
  -9   2  20      342.63      340.37      9.46 o 
  -8   2  20       34.53       40.85      4.31 o 
  -7   2  20        8.08       10.14      2.99 o 
  -6   2  20      344.11      358.90     10.76 o 
  -5   2  20      298.18      303.94     10.31 o 
  -4   2  20       13.65       13.42      5.58 o 
  -3   2  20      501.26      514.24     15.54 o 
  -2   2  20        2.06        2.92      1.31 o 
  -1   2  20      446.61      440.35      9.96 o 
   0   2  20        1.18        3.85      1.63 o 
   1   2  20       92.52      100.69      4.92 o 
   2   2  20       24.43       21.15      2.42 o 
   3   2  20      664.54      653.08     11.76 o 
   4   2  20      598.71      569.34     13.84 o 
   5   2  20        5.93        8.22      2.18 o 
   6   2  20      115.21      100.11      9.93 o 
   7   2  20      170.51      148.13      7.69 o 
   8   2  20        0.52        2.83      1.29 o 
   9   2  20        9.95       15.30      1.59 o 
  -7   3  20      655.72      622.88     11.05 o 
  -6   3  20      129.26      138.68      4.87 o 
  -5   3  20      140.97      153.44      9.04 o 
  -4   3  20      122.81      121.35      8.01 o 
  -3   3  20      356.12      372.54     10.29 o 
  -2   3  20        3.86        6.00      2.00 o 
  -1   3  20      132.21      140.36      6.61 o 
   0   3  20      198.12      207.21      8.02 o 
   1   3  20      182.21      186.24      7.67 o 
   2   3  20      640.06      643.80     17.12 o 
   3   3  20      190.55      169.08      7.19 o 
   4   3  20        7.56        8.38      2.01 o 
   5   3  20       14.86       21.22      2.58 o 
   6   3  20       54.65       64.59      3.76 o 
   7   3  20      532.37      534.76      8.85 o 
  -5   4  20       96.18       88.18      7.79 o 
  -4   4  20        3.76        2.08      1.53 o 
  -3   4  20        3.08        0.83      1.59 o 
  -2   4  20        7.52        3.59      2.13 o 
  -1   4  20      208.00      205.22      7.07 o 
   0   4  20       56.85       51.32      3.64 o 
   1   4  20      129.92      125.50      5.28 o 
   2   4  20        9.89       10.62      2.68 o 
   3   4  20        0.96        3.81      1.90 o 
   4   4  20       18.69       18.36      2.90 o 
   5   4  20       11.64       12.92      2.20 o 
  -9   0  21        8.13        5.44      1.97 o 
  -7   0  21       63.06       63.42      6.42 o 
  -5   0  21      181.76      202.48     12.56 o 
  -3   0  21      271.58      258.98     13.12 o 
  -1   0  21      396.81      386.46      9.69 o 
   1   0  21     2216.40     2168.68     33.13 o 
   3   0  21     4459.73     3970.18     44.72 o 
   5   0  21     1578.33     1531.69     28.10 o 
   7   0  21      159.33      135.35      7.93 o 
   9   0  21       26.71       18.13      2.38 o 
 -10   1  21      197.52      186.37      6.25 o 
  -9   1  21       13.90       15.35      2.66 o 
  -8   1  21      234.72      240.96      7.06 o 
  -7   1  21       86.30       87.96      5.01 o 
  -6   1  21      108.97      107.93      4.96 o 
  -5   1  21       64.08       59.98      4.64 o 
  -4   1  21      342.78      355.56     10.95 o 
  -3   1  21      119.81      143.66      7.91 o 
  -2   1  21      574.14      586.70     13.04 o 
  -1   1  21      817.31      823.32     30.37 o 
   0   1  21      193.14      186.26      7.26 o 
   1   1  21      238.68      247.14      8.27 o 
   2   1  21      270.04      256.45      8.72 o 
   3   1  21     1696.93     1549.90     30.23 o 
   4   1  21      244.07      257.81     12.60 o 
   5   1  21      148.22      151.12      9.64 o 
   6   1  21      240.60      234.97     11.59 o 
   7   1  21      285.40      289.87     10.63 o 
   8   1  21        0.80       -0.36      1.84 o 
   9   1  21        1.44        2.08      1.35 o 
  -9   2  21      259.38      226.32      6.86 o 
  -8   2  21      240.99      239.23      9.14 o 
  -7   2  21       95.16      106.34      7.16 o 
  -6   2  21     1196.00     1268.98     19.47 o 
  -5   2  21      159.52      152.88      7.19 o 
  -4   2  21      832.96      886.29     14.18 o 
  -3   2  21      194.23      168.17      7.87 o 
  -2   2  21       50.23       64.59      5.01 o 
  -1   2  21     1079.04      991.70     14.83 o 
   0   2  21      272.79      293.93      8.18 o 
   1   2  21        2.37        1.12      1.89 o 
   2   2  21      154.80      153.53      5.90 o 
   3   2  21      447.24      436.15      9.55 o 
   4   2  21       13.13        9.96      2.24 o 
   5   2  21       20.14       13.29      2.44 o 
   6   2  21      427.86      417.28     20.45 o 
   7   2  21       17.14       17.07      3.69 o 
   8   2  21      287.43      304.13     16.82 o 
   9   2  21       18.15       18.89      2.03 o 
  -6   3  21       48.33       59.86      2.92 o 
  -5   3  21      128.75      132.00      7.97 o 
  -4   3  21       39.23       30.40      4.02 o 
  -3   3  21       18.52       21.14      3.74 o 
  -2   3  21        3.85        7.90      1.83 o 
  -1   3  21      257.67      244.53      8.43 o 
   0   3  21      299.08      309.45      9.54 o 
   1   3  21      254.27      245.34      8.56 o 
   2   3  21     1212.97     1215.62     30.06 o 
   3   3  21      527.37      541.36     15.17 o 
   4   3  21      124.17      130.48      5.82 o 
   5   3  21      222.64      216.75      6.92 o 
   6   3  21       90.12       85.18      3.92 o 
   7   3  21        6.02        4.45      0.89 o 
  -4   4  21      120.24      131.17      6.31 o 
  -3   4  21      172.88      176.05      8.31 o 
  -2   4  21      158.48      149.26      8.16 o 
  -1   4  21      305.25      297.06     12.21 o 
   0   4  21       21.73       20.17      2.25 o 
   1   4  21      675.70      688.09     11.14 o 
   2   4  21       17.82       20.07      3.11 o 
   3   4  21      323.12      323.40     10.74 o 
   4   4  21        1.23        2.94      1.51 o 
  -8   0  22     1139.08     1125.34     22.78 o 
  -6   0  22       60.68       74.52      5.19 o 
  -4   0  22     1892.64     2016.22     37.51 o 
  -2   0  22      661.78      671.50     20.40 o 
   0   0  22      220.42      202.35     10.60 o 
   2   0  22      589.35      579.81     17.35 o 
   4   0  22        0.86        1.46      2.07 o 
   6   0  22     1533.11     1428.31     26.02 o 
   8   0  22      279.55      245.66      9.03 o 
  -9   1  22       61.38       58.56      4.39 o 
  -8   1  22       31.42       31.05      2.47 o 
  -7   1  22      543.17      539.03     13.84 o 
  -6   1  22        2.87        6.34      1.81 o 
  -5   1  22     1206.35     1313.93     20.41 o 
  -4   1  22      194.02      202.06      8.28 o 
  -3   1  22       58.33       68.79      5.02 o 
  -2   1  22      403.14      403.98     16.63 o 
  -1   1  22      117.63      143.54      9.92 o 
   0   1  22      743.49      663.18     20.50 o 
   1   1  22       55.54       51.33      6.11 o 
   2   1  22     2111.62     2009.20     34.90 o 
   3   1  22      104.74       88.17      7.61 o 
   4   1  22     2670.51     2461.07     38.22 o 
   5   1  22      101.03      115.46      8.35 o 
   6   1  22       37.53       34.14      4.63 o 
   7   1  22       25.48       31.80      4.10 o 
   8   1  22        3.89        6.12      2.07 o 
   9   1  22        1.52        0.56      1.03 o 
  -8   2  22       47.58       43.22      3.65 o 
  -7   2  22      183.57      210.89      9.32 o 
  -6   2  22      179.43      197.40      7.45 o 
  -5   2  22        0.34        0.30      1.41 o 
  -4   2  22      323.41      341.57      8.65 o 
  -3   2  22       86.91       79.03      7.56 o 
  -2   2  22       36.42       36.69      5.13 o 
  -1   2  22      353.89      367.15     11.53 o 
   0   2  22      614.78      610.65     14.72 o 
   1   2  22      149.31      169.30      6.18 o 
   2   2  22       16.14       18.87      2.32 o 
   3   2  22        3.79        5.33      1.54 o 
   4   2  22       83.38       97.93      5.56 o 
   5   2  22      612.40      602.96     12.93 o 
   6   2  22      107.06       92.91      6.94 o 
   7   2  22       68.58       66.01      3.68 o 
   8   2  22       59.62       58.55      4.40 o 
  -6   3  22        0.43       -0.39      0.55 o 
  -5   3  22      783.29      811.64     11.45 o 
  -4   3  22      159.05      147.14      8.03 o 
  -3   3  22       26.15       23.94      3.71 o 
  -2   3  22       80.44       76.82      4.51 o 
  -1   3  22       47.76       54.61      3.96 o 
   0   3  22       11.05       18.04      2.39 o 
   1   3  22      354.84      376.77     13.17 o 
   2   3  22       25.85       33.00      3.21 o 
   3   3  22       98.56       88.91      4.82 o 
   4   3  22      185.70      177.89      6.43 o 
   5   3  22       37.75       42.27      2.94 o 
   6   3  22       96.21       88.94      3.58 o 
  -4   4  22      136.78      160.27      6.12 o 
  -3   4  22        0.38        0.48      1.14 o 
  -2   4  22       45.62       55.04      4.56 o 
  -1   4  22      694.48      729.50     16.37 o 
   0   4  22       75.75       66.10      3.41 o 
   1   4  22       61.99       65.05      3.15 o 
   2   4  22        0.50        3.35      1.50 o 
   3   4  22       56.15       55.12      3.98 o 
  -9   0  23       27.91       22.71      2.56 o 
  -7   0  23       13.98       11.74      3.08 o 
  -5   0  23      224.84      242.63     12.97 o 
  -3   0  23      313.40      356.41     15.38 o 
  -1   0  23     1548.08     1566.58     30.48 o 
   1   0  23     2892.69     2683.63     38.22 o 
   3   0  23      958.65      965.41     22.40 o 
   5   0  23      915.16      892.89     20.81 o 
   7   0  23        1.06        1.81      1.63 o 
  -9   1  23       13.63       13.97      2.10 o 
  -8   1  23       59.53       65.75      5.28 o 
  -7   1  23        9.19       10.89      1.87 o 
  -6   1  23      182.41      178.33      7.26 o 
  -5   1  23      276.02      288.51      9.38 o 
  -4   1  23      209.45      220.78      8.57 o 
  -3   1  23     1555.83     1541.46     22.80 o 
  -2   1  23      427.60      417.72     12.06 o 
  -1   1  23      168.21      151.93     10.29 o 
   0   1  23      496.68      499.69     18.02 o 
   1   1  23      378.55      369.23     15.42 o 
   2   1  23      625.66      598.19     19.30 o 
   3   1  23       72.62       64.05      6.53 o 
   4   1  23      692.78      670.02     19.71 o 
   5   1  23      244.55      246.34     11.71 o 
   6   1  23      932.94      944.78     21.41 o 
   7   1  23       94.92      103.64      6.63 o 
   8   1  23       51.18       46.80      3.91 o 
   9   1  23      226.18      228.81      6.37 o 
  -8   2  23      292.25      256.57      7.58 o 
  -7   2  23        8.02        8.67      2.18 o 
  -6   2  23      651.16      650.33     17.13 o 
  -5   2  23      470.36      492.44     11.82 o 
  -4   2  23      647.44      709.77     12.83 o 
  -3   2  23       99.77       87.38      5.64 o 
  -2   2  23       94.67      111.88      6.44 o 
  -1   2  23        2.13        5.74      2.00 o 
   0   2  23       82.30       97.02      5.95 o 
   1   2  23      521.52      481.62     12.68 o 
   2   2  23      559.96      590.81     11.42 o 
   3   2  23        5.54        8.55      1.63 o 
   4   2  23      171.81      169.28      6.85 o 
   5   2  23        1.36        1.05      1.71 o 
   6   2  23      298.75      320.20     15.43 o 
   7   2  23        5.08        6.95      1.81 o 
   8   2  23      222.80      223.01      6.88 o 
  -5   3  23        9.66       15.32      2.67 o 
  -4   3  23        1.10        0.05      1.56 o 
  -3   3  23      105.26      106.08      6.99 o 
  -2   3  23       16.92       21.43      3.44 o 
  -1   3  23       64.25       74.72      5.69 o 
   0   3  23      333.28      345.97      9.16 o 
   1   3  23      505.05      467.70     10.66 o 
   2   3  23      149.59      147.99      5.93 o 
   3   3  23       11.73        8.20      1.75 o 
   4   3  23       58.52       54.30      3.32 o 
   5   3  23       75.55       68.85      3.28 o 
   6   3  23        7.75        6.89      1.54 o 
  -3   4  23        0.61       -0.23      1.13 o 
  -2   4  23      363.39      384.08     10.41 o 
  -1   4  23      333.23      364.83     10.28 o 
   0   4  23      124.71      140.86      6.05 o 
   1   4  23     1316.63     1278.98     17.54 o 
   2   4  23       17.92        9.85      1.73 o 
  -8   0  24        1.14        1.36      1.37 o 
  -6   0  24      226.76      218.25     11.30 o 
  -4   0  24     2089.76     2278.27     25.77 o 
  -2   0  24     1577.07     1595.85     31.31 o 
   0   0  24       14.65       11.97      3.28 o 
   2   0  24      102.53       80.26      6.86 o 
   4   0  24       51.95       41.68      4.89 o 
   6   0  24      670.39      670.29     16.24 o 
   8   0  24     1569.67     1562.24     17.87 o 
  -9   1  24      119.91       97.38      4.24 o 
  -8   1  24      239.90      224.87      8.61 o 
  -7   1  24      189.50      185.94      5.91 o 
  -6   1  24       37.51       36.21      2.68 o 
  -5   1  24       99.24       98.28      4.43 o 
  -4   1  24       20.17       27.27      3.20 o 
  -3   1  24     1371.31     1425.33     21.61 o 
  -2   1  24       30.09       32.20      3.56 o 
  -1   1  24       74.00       71.13      7.19 o 
   0   1  24        1.54        1.04      2.42 o 
   1   1  24      184.80      165.80     10.46 o 
   2   1  24       30.23       22.33      4.33 o 
   3   1  24      131.24      118.87      8.66 o 
   4   1  24       59.11       60.48      6.21 o 
   5   1  24       18.44       19.03      3.58 o 
   6   1  24      250.38      251.04     10.57 o 
   7   1  24       49.65       48.36      4.32 o 
   8   1  24       12.16        9.84      1.85 o 
  -7   2  24      801.52      777.92     14.67 o 
  -6   2  24      114.52      116.03      6.82 o 
  -5   2  24       76.53       77.29      4.57 o 
  -4   2  24      182.88      183.88      7.33 o 
  -3   2  24      316.73      348.09     10.59 o 
  -2   2  24       40.27       50.58      4.36 o 
  -1   2  24       86.92       90.77      5.73 o 
   0   2  24      268.91      242.23      9.08 o 
   1   2  24      192.00      189.73      7.90 o 
   2   2  24      405.90      399.90     10.92 o 
   3   2  24      855.68      875.58     15.18 o 
   4   2  24        8.02        6.53      2.51 o 
   5   2  24      224.49      226.22     10.14 o 
   6   2  24        0.66        1.58      1.71 o 
   7   2  24      307.25      302.68      9.04 o 
  -5   3  24       57.80       50.72      3.81 o 
  -4   3  24       20.48       23.36      2.20 o 
  -3   3  24      369.65      334.92     11.36 o 
  -2   3  24        7.37        6.02      2.26 o 
  -1   3  24      742.67      757.93     12.21 o 
   0   3  24      131.43      147.94      5.56 o 
   1   3  24       71.53       83.43      4.24 o 
   2   3  24     1067.10     1088.39     30.16 o 
   3   3  24        1.97        3.85      1.49 o 
   4   3  24      102.87       98.09      3.91 o 
   5   3  24       26.71       22.29      1.70 o 
  -7   0  25      129.92      133.64      7.51 o 
  -5   0  25     2077.49     2196.66     35.10 o 
  -3   0  25      157.61      177.77     10.52 o 
  -1   0  25        1.64        1.96      2.05 o 
   1   0  25        1.84        5.23      2.49 o 
   3   0  25      878.35      816.37     20.09 o 
   5   0  25      747.88      796.46     18.11 o 
   7   0  25      567.45      639.17     12.78 o 
  -8   1  25       93.04       80.17      4.64 o 
  -7   1  25      466.82      423.54     18.55 o 
  -6   1  25        7.34        7.25      1.63 o 
  -5   1  25      153.44      151.28      4.40 o 
  -4   1  25      214.10      217.97      8.07 o 
  -3   1  25       17.96       17.84      2.96 o 
  -2   1  25       51.48       52.61      4.39 o 
  -1   1  25      527.08      531.25     22.91 o 
   0   1  25      138.22      136.21      9.50 o 
   1   1  25        9.23        5.61      2.81 o 
   2   1  25        2.40        0.61      2.23 o 
   3   1  25       99.64       88.22      7.42 o 
   4   1  25      180.55      208.51     14.51 o 
   5   1  25       75.32       70.87      5.97 o 
   6   1  25     1408.39     1376.48     23.07 o 
   7   1  25      487.98      499.97     12.21 o 
   8   1  25        2.50        0.99      0.87 o 
  -7   2  25       80.25       82.91      4.22 o 
  -6   2  25      345.92      356.09     10.65 o 
  -5   2  25        9.22        8.70      2.14 o 
  -4   2  25      519.66      551.23     20.19 o 
  -3   2  25        3.22        2.94      1.64 o 
  -2   2  25      751.47      777.01     15.56 o 
  -1   2  25       58.14       62.38      4.76 o 
   0   2  25      121.92      120.00      6.29 o 
   1   2  25        0.15       -0.95      1.63 o 
   2   2  25       53.13       57.63      4.18 o 
   3   2  25      118.45      117.37      5.41 o 
   4   2  25       53.94       51.36      5.12 o 
   5   2  25        1.02        0.41      1.61 o 
   6   2  25       13.51       14.49      2.47 o 
   7   2  25       43.33       53.18      3.41 o 
  -4   3  25       21.93       15.79      2.56 o 
  -3   3  25      177.49      193.09      7.89 o 
  -2   3  25       61.34       51.66      4.45 o 
  -1   3  25        0.31        1.83      1.41 o 
   0   3  25      113.94      105.46      4.23 o 
   1   3  25      206.99      220.16     12.72 o 
   2   3  25      613.95      577.33     16.43 o 
   3   3  25       80.36       73.75      3.26 o 
   4   3  25      164.23      164.55      6.25 o 
  -8   0  26      205.27      184.39      6.08 o 
  -6   0  26        6.26        5.38      2.16 o 
  -4   0  26      458.63      497.04     10.99 o 
  -2   0  26      717.42      761.71     20.67 o 
   0   0  26      678.07      656.86     18.86 o 
   2   0  26     2635.92     2530.93     35.05 o 
   4   0  26       41.29       32.41      4.01 o 
   6   0  26       38.75       54.16      4.07 o 
  -8   1  26      337.74      298.94      7.46 o 
  -7   1  26       45.82       46.54      4.02 o 
  -6   1  26       64.86       62.39      3.40 o 
  -5   1  26      855.65      844.79     18.41 o 
  -4   1  26       77.16       87.51      4.97 o 
  -3   1  26       17.73       19.51      2.70 o 
  -2   1  26        9.95       13.70      2.50 o 
  -1   1  26      168.81      172.28      7.53 o 
   0   1  26      186.04      203.09      8.13 o 
   1   1  26      371.25      383.53     15.11 o 
   2   1  26      217.38      212.13     11.09 o 
   3   1  26       72.17       79.70      4.68 o 
   4   1  26      345.63      329.74     11.31 o 
   5   1  26       29.26       31.29      3.96 o 
   6   1  26      474.90      513.61     13.10 o 
   7   1  26       64.97       68.78      4.12 o 
  -6   2  26       82.62       85.80      4.63 o 
  -5   2  26        7.31        8.52      1.62 o 
  -4   2  26      140.90      135.76      5.56 o 
  -3   2  26        5.80        7.48      1.43 o 
  -2   2  26      338.00      340.99      9.87 o 
  -1   2  26      192.06      198.15      7.70 o 
   0   2  26       12.35       12.48      2.29 o 
   1   2  26      717.00      766.34     14.54 o 
   2   2  26       54.55       54.81      3.89 o 
   3   2  26      252.35      259.92      7.46 o 
   4   2  26       61.87       61.77      5.16 o 
   5   2  26      293.75      281.77      9.71 o 
   6   2  26       72.43       79.90      4.50 o 
  -4   3  26      408.34      387.26      9.47 o 
  -3   3  26      108.50       88.00      9.09 o 
  -2   3  26      299.98      304.78      9.51 o 
  -1   3  26      536.47      521.69     12.83 o 
   0   3  26      227.23      236.15      8.73 o 
   1   3  26     1070.33     1063.89     17.87 o 
   2   3  26       10.41       13.24      2.17 o 
   3   3  26       98.20      100.41      4.88 o 
  -7   0  27      512.85      482.02     11.23 o 
  -5   0  27      510.29      495.46     15.33 o 
  -3   0  27      273.39      281.94      8.43 o 
  -1   0  27        0.47       -2.30      2.30 o 
   1   0  27      549.16      535.25     15.90 o 
   3   0  27      550.18      554.52     15.16 o 
   5   0  27     1160.55     1200.12     18.88 o 
  -7   1  27      133.05      125.14      5.52 o 
  -6   1  27      134.16      121.79      5.97 o 
  -5   1  27       68.48       73.55      3.21 o 
  -4   1  27      597.05      611.19     12.06 o 
  -3   1  27       26.53       34.49      3.28 o 
  -2   1  27       28.80       32.14      3.29 o 
  -1   1  27        1.44        2.97      1.78 o 
   0   1  27      900.82      961.22     16.79 o 
   1   1  27      152.66      152.38      7.16 o 
   2   1  27       55.25       61.38      7.76 o 
   3   1  27       18.34       15.14      2.12 o 
   4   1  27      172.70      159.72      5.61 o 
   5   1  27        2.64        3.46      1.88 o 
   6   1  27      165.44      154.69      6.51 o 
  -5   2  27        0.02       -1.28      1.28 o 
  -4   2  27      512.43      509.95      9.65 o 
  -3   2  27       20.27       30.27      2.74 o 
  -2   2  27      981.72      993.71     15.69 o 
  -1   2  27      255.43      266.28      8.35 o 
   0   2  27      567.84      612.50     12.53 o 
   1   2  27       70.54       59.22      3.99 o 
   2   2  27      137.04      144.90      5.69 o 
   3   2  27       12.41       11.98      1.74 o 
   4   2  27        1.67        1.10      1.39 o 
   5   2  27        0.36        0.58      1.19 o 
  -3   3  27       16.06       18.17      2.25 o 
  -2   3  27       71.43       59.58      3.67 o 
  -1   3  27      283.82      265.78      8.10 o 
   0   3  27      358.54      372.36      9.65 o 
   1   3  27       29.31       30.25      2.83 o 
   2   3  27      299.62      300.56      7.83 o 
  -6   0  28      238.80      237.22      8.48 o 
  -4   0  28      727.11      748.92     17.00 o 
  -2   0  28      168.26      193.49      9.40 o 
   0   0  28       29.90       25.21      3.71 o 
   2   0  28       45.55       38.37      4.20 o 
   4   0  28       58.39       67.99      4.66 o 
  -6   1  28       80.86       78.42      4.72 o 
  -5   1  28       27.02       27.12      2.17 o 
  -4   1  28        0.56        0.90      0.74 o 
  -3   1  28      619.34      652.85     12.29 o 
  -2   1  28       55.44       52.04      3.78 o 
  -1   1  28      593.40      616.49     12.70 o 
   0   1  28      527.05      528.33     14.23 o 
   1   1  28      113.63      124.14      5.74 o 
   2   1  28      509.99      533.56     11.22 o 
   3   1  28       31.08       33.00      5.77 o 
   4   1  28      280.26      302.31      8.53 o 
   5   1  28      116.29      132.04      6.19 o 
   6   1  28        9.27        4.45      1.24 o 
  -4   2  28       47.92       50.61      4.28 o 
  -3   2  28       38.89       39.16      2.76 o 
  -2   2  28      175.95      188.51      6.09 o 
  -1   2  28        5.91        6.10      1.96 o 
   0   2  28      602.53      643.47     11.88 o 
   1   2  28      124.14      124.82      5.18 o 
   2   2  28       45.53       36.57      2.73 o 
   3   2  28      468.42      496.79     12.92 o 
   4   2  28       75.38       87.16      5.00 o 
   5   2  28       43.59       39.85      2.90 o 
  -1   3  28      617.50      613.16     11.72 o 
  -5   0  29      606.89      561.00     13.27 o 
  -3   0  29       77.82       65.40      3.48 o 
  -1   0  29        5.06        9.27      2.29 o 
   1   0  29      162.23      151.62      7.41 o 
   3   0  29      408.56      433.34     11.04 o 
  -5   1  29       70.83       71.94      4.60 o 
  -4   1  29      141.61      128.94      6.21 o 
  -3   1  29      285.94      305.06      7.75 o 
  -2   1  29        6.40        6.43      1.56 o 
  -1   1  29      297.03      302.15      8.30 o 
   0   1  29       32.99       37.25      3.14 o 
   1   1  29      107.80      122.21      5.30 o 
   2   1  29      732.69      734.67     12.10 o 
   3   1  29       22.84       23.91      2.24 o 
   4   1  29      106.17       97.27      6.47 o 
   5   1  29       50.24       65.00      3.76 o 
  -3   2  29       26.30       30.46      3.23 o 
  -2   2  29      427.67      475.46      8.46 o 
  -1   2  29        5.90        6.43      1.43 o 
   0   2  29      961.29     1030.94     13.63 o 
   1   2  29       42.62       44.24      2.86 o 
   2   2  29      196.45      193.93      7.79 o 
   3   2  29       67.28       78.19      4.60 o 
   4   2  29        9.91       11.72      1.68 o 
  -4   0  30       56.59       56.51      4.36 o 
  -2   0  30       87.43       85.51      3.80 o 
   0   0  30      704.13      701.34     41.91 o 
   2   0  30      381.30      404.39      9.92 o 
   4   0  30      243.30      232.37      6.99 o 
  -5   1  30      646.00      566.91     10.53 o 
  -4   1  30       80.52       70.48      4.47 o 
  -3   1  30      491.48      509.94      8.73 o 
  -2   1  30      164.17      167.15      4.27 o 
  -1   1  30       23.29       20.96      2.23 o 
   0   1  30       67.37       60.34      3.50 o 
   1   1  30        5.35        7.56      1.53 o 
   2   1  30      181.49      189.36      5.54 o 
   3   1  30        7.18        6.37      1.16 o 
   4   1  30      140.12      129.95      5.19 o 
  -3   2  30      136.14      153.96      5.76 o 
  -2   2  30      521.56      522.91     11.59 o 
  -1   2  30       36.83       37.95      3.40 o 
   0   2  30      123.56      135.19      6.18 o 
   1   2  30      384.56      421.12     10.47 o 
   2   2  30       15.41       22.15      2.42 o 
  -3   0  31       66.77       62.40      4.33 o 
  -1   0  31        8.05       13.54      2.39 o 
   1   0  31       48.78       56.23      4.46 o 
   3   0  31      159.72      174.74      6.30 o 
  -3   1  31      123.25      112.04      3.66 o 
  -2   1  31       11.07       10.66      1.69 o 
  -1   1  31       20.98       25.93      1.66 o 
   0   1  31      494.61      510.92      8.67 o 
   1   1  31       19.61       22.61      1.91 o 
   2   1  31      207.67      216.59      5.07 o 
   0   0  32       66.32       72.77      4.41 o 
   2   0  32      568.86      542.78     10.57 o 
  -1   1  32       11.97       18.18      2.13 o 
   0   1  32      106.60      120.59      3.59 o 
   1   1  32       23.40       21.14      2.29 o 
                                                 
